# Supplementary material for: Structure of a Ty1 restriction factor reveals the molecular basis of transposition copy number control
Source: Nat Commun. 2021 Sep 22;12:5590. doi: 10.1038/s41467-021-25849-0 (PMC8458377; doi:10.1038/s41467-021-25849-0)
Supplement: Supplementary file 3 — Source Data [file 41467_2021_25849_MOESM3_ESM.xlsx]

## Sheet: Retromobility bar charts
Quantitative Retromobility source data points presented in bar charts (Fig 1f, Fig 4c, Fig 4f, Fig 6g). See also Supplementary Table 1
Data appears in figure:	Label	Retromobility Frequency (x10^7)	Mean	Std Dev (x10^7)
Fig 1f	Empty	441242
Fig 1f	Empty	363636
Fig 1f	Empty	403548
Fig 1f	Empty	392461	400222	32106.1
Fig 1f	p18	4.88
Fig 1f	p18	4.33
Fig 1f	p18	2.71
Fig 1f	p18	3.79	3.93	0.925
Fig 1f	p18m-AUG1	3.41
Fig 1f	p18m-AUG1	6.24
Fig 1f	p18m-AUG1	5.11
Fig 1f	p18m-AUG1	2.27	4.26	1.76
Fig 1f	p18m-AUG2	20547.9
Fig 1f	p18m-AUG2	15806.1
Fig 1f	p18m-AUG2	15068.5
Fig 1f	p18m-AUG2	19810.3	17808.2	2770.62
Fig 4c	Gag-WT	128902
Fig 4c	Gag-WT	95375.7
Fig 4c	Gag-WT	115607
Fig 4c	Gag-WT	97687.9	109393	15839.8
Fig 4c	Gag-A273V	206360
Fig 4c	Gag-A273V	147939
Fig 4c	Gag-A273V	226148
Fig 4c	Gag-A273V	212014	198115	34470.8
Fig 4c	Gag-I269F	37084.7
Fig 4c	Gag-I269F	40728.8
Fig 4c	Gag-I269F	51875.7
Fig 4c	Gag-I269F	40085.7	42443.7	6485.42
Fig 4f	Empty	364050
Fig 4f	Empty	311718
Fig 4f	Empty	282139
Fig 4f	Empty	318544
Fig 4f	Empty	378440
Fig 4f	Empty	417431
Fig 4f	Empty	412844
Fig 4f	Empty	444954
Fig 4f	Empty	351145
Fig 4f	Empty	324427
Fig 4f	Empty	293893
Fig 4f	Empty	389313	357408	52457.1
Fig 4f	p18m-WT	2.84
Fig 4f	p18m-WT	6.24
Fig 4f	p18m-WT	2.27
Fig 4f	p18m-WT	7.95
Fig 4f	p18m-WT	5.7
Fig 4f	p18m-WT	2.85
Fig 4f	p18m-WT	1.71
Fig 4f	p18m-WT	1.71
Fig 4f	p18m-WT	4.78
Fig 4f	p18m-WT	5.31
Fig 4f	p18m-WT	4.25
Fig 4f	p18m-WT	7.43	4.42	2.17
Fig 4f	p18m-A273V	4.24
Fig 4f	p18m-A273V	4.77
Fig 4f	p18m-A273V	5.83
Fig 4f	p18m-A273V	5.3	5.03	0.684
Fig 4f	p18m-I269F	3.32
Fig 4f	p18m-I269F	0.665
Fig 4f	p18m-I269F	2.66
Fig 4f	p18m-I269F	3.32	2.49	1.26
Fig 6g	Ty1/p18m-AUG1		1
Fig 6g	Ty1-A273V/p18m-AUG1	0.34837
Fig 6g	Ty1-A273V/p18m-AUG1	0.468582
Fig 6g	Ty1-A273V/p18m-AUG1	0.554489
Fig 6g	Ty1-A273V/p18m-AUG1	0.528085	0.45968	0.0916747
Fig 6g	Ty1/p18m-AUG1-A273V	0.563753
Fig 6g	Ty1/p18m-AUG1-A273V	0.673722
Fig 6g	Ty1/p18m-AUG1-A273V	0.655242
Fig 6g	Ty1/p18m-AUG1-A273V	0.71222	0.646378	0.0629654
Fig 6g	Ty1-A273V/p18m-AUG1-A273V		1

## Sheet: Fig 1d Western
Full western blot
	anti-His
	anti-Pgk1

## Sheet: Fig 3b p18m C(S)
S_p18m_82uM	C(S)_p18m 82uM	S_p18m_165uM	C(S)_p18m_165uM	S_p18m_42uM	C(S)_p18m_42uM
0	0.03282	0	0.06639	0	0.01956
0.07519	2.9e-14	0.07519	1.4e-14	0.07519	0.03268
0.15038	9.04e-14	0.15038	2.21e-14	0.15038	5.54e-05
0.22556	2.1e-14	0.22556	2.29e-14	0.22556	1.22e-06
0.30075	3.73e-14	0.30075	8.6e-14	0.30075	2.04e-07
0.37594	1.42e-14	0.37594	2.17e-14	0.37594	1.44e-07
0.45113	3.28e-14	0.45113	2.9e-14	0.45113	3.27e-07
0.52632	1.73e-14	0.52632	2.26e-14	0.52632	1.81e-06
0.6015	2.36e-14	0.6015	7.74e-14	0.6015	1.85e-05
0.67669	1.12e-13	0.67669	5.14e-14	0.67669	0.00026789
0.75188	1.85e-14	0.75188	3.76e-14	0.75188	0.00394584
0.82707	8.7e-14	0.82707	3.27e-14	0.82707	0.03996
0.90226	6.99e-14	0.90226	3.14e-14	0.90226	0.20372
0.97744	6.75e-14	0.97744	3.76e-14	0.97744	0.39432
1.05263	6.82e-14	1.05263	4e-14	1.05263	0.31884
1.12782	1.6e-14	1.12782	5.19e-14	1.12782	0.11399
1.20301	4.15e-14	1.20301	8.25e-14	1.20301	0.02659
1.2782	1.02e-13	1.2782	2.22e-14	1.2782	0.0057282
1.35338	3.53e-14	1.35338	1.35e-14	1.35338	0.00169548
1.42857	8.43e-14	1.42857	4.32e-14	1.42857	0.000927946
1.50376	3.18e-14	1.50376	6.68e-14	1.50376	0.00102887
1.57895	3.42e-14	1.57895	1.19e-13	1.57895	0.00266081
1.65414	1.02e-13	1.65414	6.06e-14	1.65414	0.01065
1.72932	2.3e-14	1.72932	7.05e-13	1.72932	0.0532
1.80451	2.53e-14	1.80451	2.45e-07	1.80451	0.29165
1.8797	3.18e-07	1.8797	0.0024282	1.8797	1.11203
1.95489	0.0173	1.95489	0.65908	1.95489	2.79087
2.03008	2.98391	2.03008	10.1595	2.03008	4.28998
2.10526	16.2875	2.10526	17.9982	2.10526	4.35871
2.18045	8.18721	2.18045	9.51363	2.18045	3.01642
2.25564	2.05468	2.25564	4.21086	2.25564	2.07589
2.33083	0.56458	2.33083	1.00043	2.33083	1.32555
2.40601	0.31083	2.40601	0.31042	2.40601	0.83562
2.4812	0.43685	2.4812	0.2758	2.4812	0.61638
2.55639	1.29502	2.55639	0.49874	2.55639	0.51788
2.63158	3.82962	2.63158	1.12107	2.63158	0.4798
2.70677	5.86363	2.70677	3.72937	2.70677	0.3383
2.78196	2.48595	2.78196	9.86022	2.78196	0.29524
2.85714	0.16116	2.85714	15.2412	2.85714	0.19036
2.93233	0.000770604	2.93233	10.8504	2.93233	0.14099
3.00752	3.43e-07	3.00752	3.75125	3.00752	0.08343
3.08271	4.62e-14	3.08271	0.55178	3.08271	0.05053
3.15789	1.63e-16	3.15789	0.0202	3.15789	0.02967
3.23308	5.38e-14	3.23308	0.000289679	3.23308	0.01738
3.30827	1.61e-14	3.30827	2.34e-06	3.30827	0.01095
3.38346	1.8e-14	3.38346	7.75e-09	3.38346	0.00823116
3.45865	3.9e-14	3.45865	1.65e-11	3.45865	0.00636192
3.53383	2e-14	3.53383	2.61e-14	3.53383	0.00582802
3.60902	1.94e-14	3.60902	5.19e-17	3.60902	0.00592824
3.68421	3.27e-14	3.68421	5.17e-19	3.68421	0.006738
3.7594	8.1e-14	3.7594	1.15e-13	3.7594	0.00875259
3.83459	3.05e-14	3.83459	5.92e-14	3.83459	0.01186
3.90977	1.56e-14	3.90977	9.47e-14	3.90977	0.01653
3.98496	1.22e-13	3.98496	2.09e-14	3.98496	0.02271
4.06015	1.35e-14	4.06015	8.96e-14	4.06015	0.02972
4.13534	2.21e-14	4.13534	6.05e-14	4.13534	0.037
4.21053	4.79e-14	4.21053	7.08e-14	4.21053	0.0435
4.28571	1.19e-13	4.28571	1.23e-13	4.28571	0.04678
4.3609	4.39e-14	4.3609	4.41e-14	4.3609	0.04644
4.43609	1.72e-14	4.43609	1.8e-14	4.43609	0.04496
4.51128	1.05e-13	4.51128	1.33e-19	4.51128	0.0413
4.58647	7.48e-14	4.58647	1.01e-13	4.58647	0.0369
4.66165	6.08e-14	4.66165	4.04e-14	4.66165	0.03146
4.73684	7.62e-14	4.73684	1.02e-13	4.73684	0.0268
4.81203	1.16e-13	4.81203	2.24e-16	4.81203	0.02648
4.88722	1.96e-14	4.88722	5.21e-14	4.88722	0.02185
4.96241	5.18e-14	4.96241	3.34e-12	4.96241	0.01967
5.03759	1.64e-14	5.03759	2.72e-10	5.03759	0.01799
5.11278	7.5e-14	5.11278	1.47e-08	5.11278	0.01857
5.18797	8.64e-15	5.18797	4.66e-07	5.18797	0.01827
5.26316	7.65e-14	5.26316	9.63e-06	5.26316	0.01769
5.33835	7.12e-14	5.33835	0.000123543	5.33835	0.01923
5.41353	2.57e-12	5.41353	0.0009492	5.41353	0.02038
5.48872	1.76e-10	5.48872	0.004325	5.48872	0.0209
5.56391	6.88e-09	5.56391	0.01331	5.56391	0.02138
5.6391	1.56e-07	5.6391	0.02895	5.6391	0.02209
5.71429	2.22e-06	5.71429	0.04551	5.71429	0.02313
5.78947	1.95e-05	5.78947	0.05295	5.78947	0.02347
5.86466	0.000109679	5.86466	0.05201	5.86466	0.02308
5.93985	0.000451457	5.93985	0.04209	5.93985	0.02334
6.01504	0.00135862	6.01504	0.03362	6.01504	0.02154
6.09023	0.00294286	6.09023	0.02147	6.09023	0.02032
6.16541	0.0052721	6.16541	0.01397	6.16541	0.02011
6.2406	0.0082496	6.2406	0.00979153	6.2406	0.01891
6.31579	0.01018	6.31579	0.00678073	6.31579	0.01745
6.39098	0.01163	6.39098	0.00467287	6.39098	0.01675
6.46617	0.01202	6.46617	0.00364324	6.46617	0.01566
6.54135	0.01164	6.54135	0.00298073	6.54135	0.01497
6.61654	0.01022	6.61654	0.00221072	6.61654	0.01485
6.69173	0.0087895	6.69173	0.00211156	6.69173	0.01442
6.76692	0.00801575	6.76692	0.00202029	6.76692	0.01414
6.84211	0.00648928	6.84211	0.0018523	6.84211	0.01393
6.91729	0.00527943	6.91729	0.00191046	6.91729	0.01418
6.99248	0.00468311	6.99248	0.00211497	6.99248	0.01415
7.06767	0.00425071	7.06767	0.00237005	7.06767	0.01456
7.14286	0.00362705	7.14286	0.00244017	7.14286	0.01453
7.21805	0.00317959	7.21805	0.00275494	7.21805	0.01456
7.29323	0.00290854	7.29323	0.00315904	7.29323	0.01484
7.36842	0.0025507	7.36842	0.00353943	7.36842	0.01493
7.44361	0.00235333	7.44361	0.00406577	7.44361	0.01495
7.5188	0.00204936	7.5188	0.00430618	7.5188	0.01495
7.59399	0.00188498	7.59399	0.00474763	7.59399	0.01473
7.66917	0.00168414	7.66917	0.0050633	7.66917	0.01401
7.74436	0.00140398	7.74436	0.00547607	7.74436	0.01402
7.81955	0.00119616	7.81955	0.00563816	7.81955	0.01332
7.89474	0.000921502	7.89474	0.00568833	7.89474	0.01279
7.96992	0.000710216	7.96992	0.00593029	7.96992	0.01242
8.04511	0.000515387	8.04511	0.00566555	8.04511	0.01187
8.1203	0.000340923	8.1203	0.00567507	8.1203	0.01165
8.19549	0.000218501	8.19549	0.00540127	8.19549	0.01113
8.27068	0.000120621	8.27068	0.00505048	8.27068	0.01071
8.34586	6.71e-05	8.34586	0.00494724	8.34586	0.01088
8.42105	3.46e-05	8.42105	0.00462059	8.42105	0.01053
8.49624	1.49e-05	8.49624	0.00426616	8.49624	0.01033
8.57143	6.45e-06	8.57143	0.00419189	8.57143	0.01061
8.64662	2.5e-06	8.64662	0.00384015	8.64662	0.01044
8.7218	8.39e-07	8.7218	0.00358282	8.7218	0.01032
8.79699	2.76e-07	8.79699	0.00335293	8.79699	0.01048
8.87218	8.14e-08	8.87218	0.00329562	8.87218	0.01086
8.94737	2.21e-08	8.94737	0.00309168	8.94737	0.01076
9.02256	5.14e-09	9.02256	0.00318585	9.02256	0.01091
9.09774	1.17e-09	9.09774	0.002989	9.09774	0.01149
9.17293	2.42e-10	9.17293	0.00287243	9.17293	0.01126
9.24812	4.32e-11	9.24812	0.00280803	9.24812	0.01116
9.32331	7.63e-12	9.32331	0.00296428	9.32331	0.01096
9.3985	1.24e-12	9.3985	0.00288068	9.3985	0.01132
9.47368	1.67e-13	9.47368	0.00286997	9.47368	0.01094
9.54887	1.04e-13	9.54887	0.00288615	9.54887	0.01057
9.62406	6.09e-15	9.62406	0.00314278	9.62406	0.01037
9.69925	5.36e-14	9.69925	0.00312243	9.69925	0.01061
9.77444	1.35e-16	9.77444	0.00315945	9.77444	0.01008
9.84962	3.06e-14	9.84962	0.00321903	9.84962	0.00967319
9.92481	2.45e-18	9.92481	0.00356709	9.92481	0.00930178
10	3.16e-14	10	0.00354344	10	0.00969937
10.0752	9.85e-14	10.0752	0.00357929	10.0752	0.00909408
10.1504	2.35e-14	10.1504	0.00359763	10.1504	0.00877955
10.2256	7.86e-14	10.2256	0.00361879	10.2256	0.00833332
10.3008	2.16e-14	10.3008	0.00394418	10.3008	0.00809594
10.3759	7.85e-14	10.3759	0.00383648	10.3759	0.00839911
10.4511	2.42e-14	10.4511	0.00375958	10.4511	0.00795803
10.5263	9.71e-14	10.5263	0.00367282	10.5263	0.00767739
10.6015	3.6e-14	10.6015	0.00357936	10.6015	0.00740623
10.6767	1.23e-13	10.6767	0.00374718	10.6767	0.00718129
10.7519	5.07e-14	10.7519	0.00351195	10.7519	0.00766238
10.8271	1.86e-14	10.8271	0.00330484	10.8271	0.00727732
10.9023	8.62e-14	10.9023	0.00308966	10.9023	0.00705771
10.9774	3.81e-14	10.9774	0.00287027	10.9774	0.00681748
11.0526	1.52e-14	11.0526	0.00294013	11.0526	0.00675758
11.1278	7.66e-14	11.1278	0.00260379	11.1278	0.00759325
11.203	3.49e-14	11.203	0.00232116	11.203	0.00719189
11.2782	1.54e-14	11.2782	0.00205747	11.2782	0.00693035
11.3534	8.34e-14	11.3534	0.00181467	11.3534	0.00678133
11.4286	4.3e-14	11.4286	0.0015941	11.4286	0.00671376
11.5038	2.08e-14	11.5038	0.00155841	11.5038	0.00660734
11.5789	1.23e-13	11.5789	0.0012842	11.5789	0.00658096
11.6541	6.88e-14	11.6541	0.0010602	11.6541	0.00728902
11.7293	3.84e-14	11.7293	0.000874959	11.7293	0.00703376
11.8045	2.04e-14	11.8045	0.000714888	11.8045	0.00688898
11.8797	1.3e-13	11.8797	0.000579535	11.8797	0.00675683
11.9549	8.08e-14	11.9549	0.000546054	11.9549	0.00670167
12.0301	4.91e-14	12.0301	0.000409822	12.0301	0.00666665
12.1053	2.89e-14	12.1053	0.000310945	12.1053	0.00660554
12.1805	1.6e-14	12.1805	0.000237258	12.1805	0.00729205
12.2556	1.03e-13	12.2556	0.000180118	12.2556	0.00704756
12.3308	6.76e-14	12.3308	0.000136431	12.3308	0.00678797
12.406	4.34e-14	12.406	0.000103049	12.406	0.0066637
12.4812	2.72e-14	12.4812	9.25e-05	12.4812	0.00650472
12.5564	1.65e-14	12.5564	6.5e-05	12.5564	0.0064032
12.6316	1.16e-13	12.6316	4.67e-05	12.6316	0.00630212
12.7068	7.87e-14	12.7068	3.36e-05	12.7068	0.00716186
12.782	5.42e-14	12.782	2.43e-05	12.782	0.0067119
12.8571	3.67e-14	12.8571	1.78e-05	12.8571	0.00642354
12.9323	2.43e-14	12.9323	1.29e-05	12.9323	0.00615994
13.0075	1.58e-14	13.0075	1.25e-05	13.0075	0.00595834
13.0827	1.12e-13	13.0827	8.3e-06	13.0827	0.00580866
13.1579	8.17e-14	13.1579	5.71e-06	13.1579	0.00566235
13.2331	5.87e-14	13.2331	3.95e-06	13.2331	0.00556988
13.3083	4.08e-14	13.3083	2.78e-06	13.3083	0.0054435
13.3835	2.88e-14	13.3835	1.96e-06	13.3835	0.00611369
13.4586	1.99e-14	13.4586	1.38e-06	13.4586	0.00576724
13.5338	1.35e-14	13.5338	9.74e-07	13.5338	0.00550039
13.609	1.03e-13	13.609	6.85e-07	13.609	0.0053331
13.6842	7.75e-14	13.6842	6.38e-07	13.6842	0.00520051
13.7594	5.79e-14	13.7594	4.02e-07	13.7594	0.00511326
13.8346	4.28e-14	13.8346	2.59e-07	13.8346	0.00501411
13.9098	3.04e-14	13.9098	1.68e-07	13.9098	0.00496707
13.985	2.21e-14	13.985	1.1e-07	13.985	0.00628775
14.0602	1.59e-14	14.0602	7.14e-08	14.0602	0.0057807
14.1353	1.26e-13	14.1353	4.62e-08	14.1353	0.00545658
14.2105	9.9e-14	14.2105	2.97e-08	14.2105	0.00522367
14.2857	7.75e-14	14.2857	3.5e-08	14.2857	0.0050593
14.3609	6.03e-14	14.3609	1.85e-08	14.3609	0.00493702
14.4361	4.66e-14	14.4361	1.01e-08	14.4361	0.00485065
14.5113	3.58e-14	14.5113	5.66e-09	14.5113	0.00478228
14.5865	2.73e-14	14.5865	3.22e-09	14.5865	0.00475272
14.6617	2.01e-14	14.6617	1.85e-09	14.6617	0.00468685
14.7368	1.51e-14	14.7368	1.05e-09	14.7368	0.00685267
14.812	1.24e-13	14.812	6e-10	14.812	0.00604114
14.8872	1.02e-13	14.8872	3.41e-10	14.8872	0.00549486
14.9624	8.31e-14	14.9624	1.92e-10	14.9624	0.00506823
15.0376	6.76e-14	15.0376	1.07e-10	15.0376	0.00478694
15.1128	5.48e-14	15.1128	6.21e-11	15.1128	0.0045527
15.188	4.43e-14	15.188	6.37e-11	15.188	0.00436619
15.2632	3.57e-14	15.2632	2.92e-11	15.2632	0.00417122
15.3383	2.87e-14	15.3383	1.4e-11	15.3383	0.00403704
15.4135	2.19e-14	15.4135	6.85e-12	15.4135	0.00388883
15.4887	1.77e-14	15.4887	3.39e-12	15.4887	0.00375495
15.5639	1.41e-14	15.5639	1.69e-12	15.5639	0.00361615
15.6391	1.21e-13	15.6391	8.45e-13	15.6391	0.00548725
15.7143	1.03e-13	15.7143	4.22e-13	15.7143	0.00468935
15.7895	8.8e-14	15.7895	2.11e-13	15.7895	0.00411732
15.8647	7.5e-14	15.8647	1.04e-13	15.8647	0.00371838
15.9398	6.38e-14	15.9398	1.16e-13	15.9398	0.0034075
16.015	5.43e-14	16.015	7.16e-14	16.015	0.00318595
16.0902	4.61e-14	16.0902	7.22e-14	16.0902	0.00300665
16.1654	3.91e-14	16.1654	3.73e-14	16.1654	0.00286249
16.2406	3.32e-14	16.2406	1.89e-14	16.2406	0.002757
16.3158	2.81e-14	16.3158	1.17e-13	16.3158	0.00266582
16.391	2.38e-14	16.391	7.18e-14	16.391	0.00258688
16.4662	1.95e-14	16.4662	4.36e-14	16.4662	0.00252475
16.5414	1.66e-14	16.5414	2.6e-14	16.5414	0.00247788
16.6165	1.4e-14	16.6165	1.51e-14	16.6165	0.0048196
16.6917	1.24e-13	16.6917	1.01e-13	16.6917	0.00399349
16.7669	1.1e-13	16.7669	6.73e-14	16.7669	0.00350226
16.8421	9.82e-14	16.8421	4.41e-14	16.8421	0.00319712
16.9173	8.73e-14	16.9173	2.83e-14	16.9173	0.0029811
16.9925	7.77e-14	16.9925	1.78e-14	16.9925	0.00287529
17.0677	6.91e-14	17.0677	1.16e-13	17.0677	0.00284336
17.1429	6.14e-14	17.1429	1.35e-14	17.1429	0.00284414
17.218	5.47e-14	17.218	8.43e-14	17.218	0.00288846
17.2932	4.86e-14	17.2932	5.35e-14	17.2932	0.00298323
17.3684	4.33e-14	17.3684	3.37e-14	17.3684	0.00307524
17.4436	3.7e-14	17.4436	2.13e-14	17.4436	0.00320277
17.5188	3.33e-14	17.5188	1.23e-13	17.5188	0.00335111
17.594	2.99e-14	17.594	8.78e-14	17.594	0.00348481
17.6692	2.68e-14	17.6692	6.26e-14	17.6692	0.00362654
17.7444	2.41e-14	17.7444	4.46e-14	17.7444	0.00376891
17.8195	2.16e-14	17.8195	3.15e-14	17.8195	0.00891393
17.8947	1.94e-14	17.8947	2.21e-14	17.8947	0.0073938
17.9699	1.74e-14	17.9699	1.53e-14	17.9699	0.00640355
18.0451	1.56e-14	18.0451	1.18e-13	18.0451	0.0057155
18.1203	1.41e-14	18.1203	9.11e-14	18.1203	0.00515053
18.1955	1.29e-13	18.1955	6.97e-14	18.1955	0.00472301
18.2707	1.2e-13	18.2707	1.27e-13	18.2707	0.0043429
18.3459	1.12e-13	18.3459	8.11e-14	18.3459	0.00401132
18.4211	1.04e-13	18.4211	5.3e-14	18.4211	0.00368846
18.4962	9.73e-14	18.4962	3.52e-14	18.4962	0.00339906
18.5714	9.1e-14	18.5714	2.36e-14	18.5714	0.00311704
18.6466	8.52e-14	18.6466	1.59e-14	18.6466	0.00285182
18.7218	7.74e-14	18.7218	1.22e-13	18.7218	0.0026042
18.797	7.32e-14	18.797	9.39e-14	18.797	0.00237928
18.8722	6.93e-14	18.8722	7.26e-14	18.8722	0.00216933
18.9474	6.57e-14	18.9474	5.63e-14	18.9474	0.00198061
19.0226	6.24e-14	19.0226	4.37e-14	19.0226	0.0018094
19.0977	5.92e-14	19.0977	3.38e-14	19.0977	0.00165774
19.1729	5.64e-14	19.1729	2.61e-14	19.1729	0.0052494
19.2481	5.37e-14	19.2481	2.01e-14	19.2481	0.00366252
19.3233	5.12e-14	19.3233	1.54e-14	19.3233	0.0027511
19.3985	4.89e-14	19.3985	1.26e-13	19.3985	0.0021793
19.4737	4.68e-14	19.4737	1.04e-13	19.4737	0.00177774
19.5489	4.48e-14	19.5489	8.65e-14	19.5489	0.00152002
19.6241	4.3e-14	19.6241	3.25e-14	19.6241	0.00132808
19.6992	4.13e-14	19.6992	5.92e-14	19.6992	0.00119312
19.7744	3.97e-14	19.7744	1.16e-13	19.7744	0.00109119
19.8496	3.82e-14	19.8496	8.09e-14	19.8496	0.00101449
19.9248	3.68e-14	19.9248	5.82e-14	19.9248	0.000956716
20	3.55e-14	20	4.25e-14	20	0.000908838
20.0752	3.32e-14	20.0752	3.15e-14	20.0752	0.00086884
20.1504	3.22e-14	20.1504	2.36e-14	20.1504	0.00083946
20.2256	3.13e-14	20.2256	1.8e-14	20.2256	0.000814552
20.3008	3.04e-14	20.3008	1.37e-14	20.3008	0.000789405
20.3759	2.97e-14	20.3759	1.14e-13	20.3759	0.000768639
20.4511	2.9e-14	20.4511	9.55e-14	20.4511	0.000748935
20.5263	2.83e-14	20.5263	8.02e-14	20.5263	0.000728776
20.6015	2.77e-14	20.6015	6.74e-14	20.6015	0.000710756
20.6767	2.72e-14	20.6767	5.67e-14	20.6767	0.00809101
20.7519	2.67e-14	20.7519	4.78e-14	20.7519	0.00491542
20.8271	2.63e-14	20.8271	4.03e-14	20.8271	0.00330839
20.9023	2.59e-14	20.9023	3.4e-14	20.9023	0.00233455
20.9774	2.56e-14	20.9774	2.87e-14	20.9774	0.00174496
21.0526	2.53e-14	21.0526	2.42e-14	21.0526	0.00136315
21.1278	2.51e-14	21.1278	2.05e-14	21.1278	0.00111781
21.203	2.5e-14	21.203	1.73e-14	21.203	0.000944366
21.2782	2.49e-14	21.2782	1.46e-14	21.2782	0.000821077
21.3534	2.48e-14	21.3534	9.02e-14	21.3534	0.00073577
21.4286	2.48e-14	21.4286	5.74e-14	21.4286	0.000668819
21.5038	2.49e-14	21.5038	3.78e-14	21.5038	0.000621725
21.5789	2.5e-14	21.5789	2.58e-14	21.5789	0.000585307
21.6541	2.51e-14	21.6541	1.87e-14	21.6541	0.000567243
21.7293	2.53e-14	21.7293	1.36e-14	21.7293	0.000544721
21.8045	2.54e-14	21.8045	1.11e-13	21.8045	0.000527169
21.8797	2.59e-14	21.8797	9.28e-14	21.8797	0.000513369
21.9549	2.59e-14	21.9549	7.91e-14	21.9549	0.000503675
22.0301	2.61e-14	22.0301	6.87e-14	22.0301	0.000496262
22.1053	2.62e-14	22.1053	6.05e-14	22.1053	0.000490336
22.1805	2.64e-14	22.1805	5.4e-14	22.1805	0.000485584
22.2556	2.67e-14	22.2556	4.87e-14	22.2556	0.000481817
22.3308	2.69e-14	22.3308	4.42e-14	22.3308	0.000479211
22.406	2.72e-14	22.406	4.05e-14	22.406	0.000476624
22.4812	2.75e-14	22.4812	3.73e-14	22.4812	0.000473587
22.5564	2.78e-14	22.5564	3.44e-14	22.5564	0.000469841
22.6316	2.81e-14	22.6316	3.19e-14	22.6316	0.0287
22.7068	2.84e-14	22.7068	2.96e-14	22.7068	0.0151
22.782	2.87e-14	22.782	2.74e-14	22.782	0.00857483
22.8571	2.91e-14	22.8571	2.54e-14	22.8571	0.00521798
22.9323	2.95e-14	22.9323	2.36e-14	22.9323	0.00337848
23.0075	2.99e-14	23.0075	2.18e-14	23.0075	0.00231724
23.0827	3.03e-14	23.0827	2.01e-14	23.0827	0.00166538
23.1579	3.08e-14	23.1579	1.27e-13	23.1579	0.00124661
23.2331	3.14e-14	23.2331	1.19e-13	23.2331	0.000966043
23.3083	3.2e-14	23.3083	1.52e-14	23.3083	0.000772686
23.3835	3.27e-14	23.3835	7.48e-14	23.3835	0.000634115
23.4586	3.34e-14	23.4586	3.89e-14	23.4586	0.000530929
23.5338	3.42e-14	23.5338	2.06e-14	23.5338	0.000451994
23.609	3.52e-14	23.609	1.18e-13	23.609	0.000390304
23.6842	3.61e-14	23.6842	7.83e-14	23.6842	0.000341431
23.7594	3.72e-14	23.7594	5.37e-14	23.7594	0.000301314
23.8346	3.84e-14	23.8346	3.79e-14	23.8346	0.000267808
23.9098	4.84e-14	23.9098	2.75e-14	23.9098	0.000239464
23.985	4.81e-14	23.985	2.06e-14	23.985	0.000215652
24.0602	4.83e-14	24.0602	1.12e-13	24.0602	0.000195194
24.1353	4.88e-14	24.1353	9.35e-14	24.1353	0.00017749
24.2105	4.96e-14	24.2105	7.93e-14	24.2105	0.000162127
24.2857	5.07e-14	24.2857	6.85e-14	24.2857	0.000148967
24.3609	5.2e-14	24.3609	6.03e-14	24.3609	0.00013778
24.4361	5.35e-14	24.4361	5.38e-14	24.4361	0.000128201
24.5113	5.53e-14	24.5113	4.87e-14	24.5113	0.000120091
24.5865	5.72e-14	24.5865	4.46e-14	24.5865	0.000113366
24.6617	5.92e-14	24.6617	4.13e-14	24.6617	0.000108069
24.7368	6.14e-14	24.7368	3.86e-14	24.7368	0.000103946
24.812	6.37e-14	24.812	3.63e-14	24.812	0.000100979
24.8872	6.62e-14	24.8872	3.44e-14	24.8872	9.91e-05
24.9624	6.87e-14	24.9624	3.27e-14	24.9624	9.85e-05
25.0376	7.13e-14	25.0376	3.13e-14	25.0376	9.9e-05
25.1128	7.4e-14	25.1128	3.01e-14	25.1128	0.01185
25.188	7.68e-14	25.188	2.89e-14	25.188	0.00659921
25.2632	7.97e-14	25.2632	2.79e-14	25.2632	0.00396811
25.3383	8.26e-14	25.3383	2.69e-14	25.3383	0.0025637
25.4135	8.55e-14	25.4135	2.59e-14	25.4135	0.00176916
25.4887	8.86e-14	25.4887	2.5e-14	25.4887	0.0012985
25.5639	9.17e-14	25.5639	2.41e-14	25.5639	0.00100958
25.6391	9.48e-14	25.6391	2.32e-14	25.6391	0.000827919
25.7143	9.81e-14	25.7143	2.23e-14	25.7143	0.000711817
25.7895	1.01e-13	25.7895	2.14e-14	25.7895	0.000638659
25.8647	1.05e-13	25.8647	4.38e-14	25.8647	0.000595062
25.9398	1.09e-13	25.9398	1.61e-14	25.9398	0.000573342
26.015	1.12e-13	26.015	7.22e-14	26.015	0.000568245
26.0902	1.16e-13	26.0902	3.44e-14	26.0902	0.000576574
26.1654	1.21e-13	26.1654	1.63e-14	26.1654	0.000596297
26.2406	1.25e-13	26.2406	9.16e-14	26.2406	0.000626008
26.3158	1.3e-13	26.3158	5.56e-14	26.3158	0.000664164
26.391	1.35e-14	26.391	3.45e-14	26.391	0.000709398
26.4662	3.14e-14	26.4662	2.19e-14	26.4662	0.000759964
26.5414	2.97e-14	26.5414	1.04e-13	26.5414	0.00081377
26.6165	2.86e-14	26.6165	7.64e-14	26.6165	0.000868576
26.6917	2.78e-14	26.6917	5.75e-14	26.6917	0.000921132
26.7669	2.73e-14	26.7669	4.44e-14	26.7669	0.000968515
26.8421	2.72e-14	26.8421	3.51e-14	26.8421	0.0010071
26.9173	2.73e-14	26.9173	2.85e-14	26.9173	0.0010344
26.9925	2.77e-14	26.9925	2.37e-14	26.9925	0.00104742
27.0677	2.84e-14	27.0677	2.02e-14	27.0677	0.0010443
27.1429	2.93e-14	27.1429	1.76e-14	27.1429	0.00102441
27.218	3.04e-14	27.218	1.57e-14	27.218	0.000988898
27.2932	3.18e-14	27.2932	1.43e-14	27.2932	0.00093864
27.3684	3.34e-14	27.3684	1.33e-14	27.3684	0.00087643
27.4436	3.52e-14	27.4436	1.28e-13	27.4436	0.000805046
27.5188	3.73e-14	27.5188	1.25e-13	27.5188	0.000728681
27.594	3.96e-14	27.594	1.23e-13	27.594	0.000650609
27.6692	4.22e-14	27.6692	1.22e-13	27.6692	0.00057339
27.7444	4.51e-14	27.7444	1.22e-13	27.7444	0.000499797
27.8195	4.82e-14	27.8195	1.23e-13	27.8195	0.000431988
27.8947	5.16e-14	27.8947	1.25e-13	27.8947	0.000370999
27.9699	5.53e-14	27.9699	1.28e-13	27.9699	0.000317075
28.0451	5.92e-14	28.0451	1.32e-13	28.0451	0.03752
28.1203	6.34e-14	28.1203	1.37e-14	28.1203	0.01892
28.1955	6.79e-14	28.1955	1.44e-14	28.1955	0.01003
28.2707	7.27e-14	28.2707	1.53e-14	28.2707	0.00558095
28.3459	7.78e-14	28.3459	1.62e-14	28.3459	0.00326309
28.4211	8.32e-14	28.4211	1.73e-14	28.4211	0.00200804
28.4962	8.88e-14	28.4962	1.85e-14	28.4962	0.00130324
28.5714	9.47e-14	28.5714	1.97e-14	28.5714	0.000891706
28.6466	1.01e-13	28.6466	2.11e-14	28.6466	0.000643951
28.7218	1.07e-13	28.7218	2.25e-14	28.7218	0.000491873
28.797	1.14e-13	28.797	2.41e-14	28.797	0.000397961
28.8722	1.21e-13	28.8722	2.24e-14	28.8722	0.000341162
28.9474	1.28e-13	28.9474	4.96e-14	28.9474	0.000310497
29.0226	1.35e-14	29.0226	1.06e-13	29.0226	0.000300397
29.0977	1.46e-14	29.0977	2.97e-14	29.0977	0.000309071
29.1729	1.58e-14	29.1729	8.82e-14	29.1729	0.000338654
29.2481	1.7e-14	29.2481	2.9e-14	29.2481	0.000395631
29.3233	1.82e-14	29.3233	1.06e-13	29.3233	0.000493246
29.3985	1.95e-14	29.3985	4.3e-14	29.3985	0.000655007
29.4737	2.09e-14	29.4737	1.63e-14	29.4737	0.00092883
29.5489	2.22e-14	29.5489	8.04e-14	29.5489	0.00140601
29.6241	2.45e-14	29.6241	3.9e-14	29.6241	0.00227183
29.6992	2.06e-14	29.6992	1.85e-14	29.6992	0.00390665
29.7744	1.74e-14	29.7744	9.5e-14	29.7744	0.00715512
29.8496	1.48e-14	29.8496	5.53e-14	29.8496	0.01395
29.9248	1.32e-13	29.9248	3.22e-14	29.9248	0.02893
30	2.41e-13	30	3.77e-14	30	0.12707

## Sheet: Fig 3c p18m Sed_eq
p18m_data_Common_Radius_30uM	p18m 18k DJ_30uM	p18m 21k DJ_30uM	p18m 26k DJ_30uM	p18m_fit_Common_Radius_30uM	p18m_18k_fit_DJ_30uM	p18m_21k_fit_DJ_30uM	p18m_26k_fit_DJ_30uM	p18m_residual_Common_Radius_30uM	p18m_18k_resid_DDJ_30uM	p18m_21k_resid_DDJ_30uM	p18m_26k_resid_DDJ_30uM
6.7509	0.24689	0.1342	0.03627	6.7509	0.24464	0.13423	0.03945	6.7509	0.00225043	-3.19e-05	-0.00317931
6.7517	0.24854	0.13151	0.04031	6.7517	0.24582	0.13506	0.03978	6.7517	0.00271559	-0.00355005	0.000533104
6.7524	0.24347	0.14121	0.03677	6.7524	0.24686	0.1358	0.04007	6.7524	-0.00338805	0.00541019	-0.00329709
6.7532	0.2474	0.13906	0.03679	6.7532	0.24805	0.13664	0.04041	6.7532	-0.000652075	0.00241423	-0.00361824
6.754	0.25148	0.13277	0.04225	6.754	0.24925	0.13749	0.04075	6.754	0.00223637	-0.00471926	0.00149655
6.7547	0.24578	0.13935	0.04254	6.7547	0.2503	0.13824	0.04105	6.7547	-0.00451957	0.0011096	0.0014925
6.7555	0.24858	0.14167	0.0398	6.7555	0.25151	0.1391	0.0414	6.7555	-0.00292504	0.00257397	-0.00160122
6.7562	0.25394	0.13644	0.04334	6.7562	0.25257	0.13985	0.0417	6.7562	0.00136685	-0.00341797	0.0016377
6.757	0.24646	0.14233	0.04699	6.757	0.25379	0.14072	0.04206	6.757	-0.00732982	0.00160551	0.00492954
6.7577	0.25347	0.14095	0.04341	6.7577	0.25487	0.14149	0.04237	6.7577	-0.00139558	-0.000542641	0.00104618
6.7585	0.25617	0.14035	0.04384	6.7585	0.2561	0.14237	0.04273	6.7585	7.32e-05	-0.00202227	0.0011096
6.7592	0.25118	0.14535	0.04551	6.7592	0.25719	0.14315	0.04305	6.7592	-0.00600314	0.00219965	0.00246119
6.76	0.26157	0.14485	0.03842	6.76	0.25843	0.14405	0.04341	6.76	0.0031327	0.000808716	-0.00499225
6.7608	0.25839	0.14921	0.03993	6.7608	0.25969	0.14494	0.04378	6.7608	-0.00129294	0.00426626	-0.00385427
6.7615	0.25788	0.14995	0.04108	6.7615	0.26079	0.14574	0.04411	6.7615	-0.00291014	0.00420856	-0.00302529
6.76	0.2622	0.14792	0.04169	6.7623	0.26205	0.14665	0.04448	6.7623	0.000149965	0.00127268	-0.00279522
6.763	0.25915	0.14983	0.04543	6.763	0.26317	0.14745	0.04481	6.763	-0.00402069	0.00238276	0.000615835
6.7638	0.26577	0.15034	0.04166	6.7638	0.26445	0.14838	0.0452	6.7638	0.00132191	0.00196075	-0.00353503
6.7645	0.26367	0.15408	0.04222	6.7645	0.26557	0.14919	0.04554	6.7645	-0.00190651	0.00489426	-0.00331664
6.7653	0.26401	0.15459	0.04349	6.7653	0.26686	0.15013	0.04593	6.7653	-0.00285721	0.00446939	-0.00243521
6.766	0.26549	0.1553	0.04383	6.766	0.268	0.15095	0.04627	6.766	-0.00251496	0.004354	-0.00244069
6.77	0.26564	0.154	0.04795	6.7668	0.26931	0.1519	0.04667	6.7668	-0.00366592	0.00210047	0.00128746
6.7676	0.27111	0.15339	0.04566	6.7676	0.27062	0.15285	0.04707	6.7676	0.000490427	0.000535011	-0.00140405
6.7683	0.27015	0.15589	0.04677	6.7683	0.27177	0.15369	0.04742	6.7683	-0.00161934	0.00219917	-0.000653028
6.7691	0.27143	0.15554	0.04815	6.7691	0.2731	0.15466	0.04783	6.77	-0.00167453	0.000882626	0.000320196
6.7698	0.27005	0.158	0.0493	6.7698	0.27427	0.15551	0.04819	6.7698	-0.00421822	0.00260353	0.00111294
6.7706	0.27109	0.15841	0.0506	6.7706	0.27561	0.15649	0.0486	6.7706	-0.00451791	0.00191355	0.00199723
6.7713	0.27438	0.15802	0.05023	6.7713	0.27679	0.15736	0.04897	6.7713	-0.00240159	0.000664711	0.00126
6.7721	0.27616	0.1581	0.05164	6.7721	0.27814	0.15835	0.04939	6.7721	-0.00197649	-0.000249386	0.00224
6.7728	0.27701	0.16047	0.05018	6.7728	0.27933	0.15922	0.04977	6.7728	-0.0023191	0.00124454	0.00041604
6.7736	0.27696	0.16338	0.05047	6.7736	0.2807	0.16023	0.0502	6.7736	-0.00373816	0.00314665	0.000274181
6.7744	0.28124	0.16126	0.05025	6.7744	0.28207	0.16124	0.05063	6.7744	-0.000834227	1.29e-05	-0.000381231
6.78	0.28336	0.16175	0.05103	6.7751	0.28328	0.16214	0.05102	6.7751	7.38e-05	-0.000381947	1.26e-05
6.7759	0.28412	0.16348	0.05127	6.7759	0.28467	0.16316	0.05146	6.7759	-0.000555038	0.000321865	-0.000189781
6.7766	0.28525	0.16597	0.05007	6.7766	0.28589	0.16407	0.05185	6.7766	-0.000644207	0.0019002	-0.00177813
6.7774	0.28813	0.16642	0.05009	6.7774	0.2873	0.16511	0.0523	6.7774	0.000832	0.00131083	-0.00220871
6.7781	0.28953	0.16701	0.04997	6.7781	0.28853	0.16602	0.0527	6.7781	0.00100279	0.000989914	-0.00273108
6.7789	0.29008	0.16924	0.05105	6.7789	0.28995	0.16708	0.05316	6.7789	0.000130773	0.00216198	-0.00211358
6.78	0.29217	0.17016	0.05052	6.7797	0.29138	0.16814	0.05362	6.78	0.000788212	0.00202465	-0.00310349
6.7804	0.29236	0.17208	0.05131	6.7804	0.29263	0.16907	0.05403	6.7804	-0.000275135	0.00301027	-0.00272179
6.7812	0.2932	0.1719	0.05294	6.7812	0.29407	0.17015	0.0545	6.7812	-0.000871897	0.00174904	-0.0015595
6.7819	0.29386	0.17283	0.05396	6.7819	0.29534	0.1711	0.05492	6.7819	-0.00148427	0.00173712	-0.000961304
6.7827	0.29416	0.17619	0.05511	6.7827	0.2968	0.17219	0.0554	6.7827	-0.00263417	0.00400352	-0.000295639
6.7834	0.29733	0.17615	0.05341	6.7834	0.29808	0.17315	0.05583	6.7834	-0.000749588	0.00299835	-0.00241494
6.7842	0.29961	0.17714	0.05387	6.7842	0.29955	0.17425	0.05632	6.7842	5.88e-05	0.00288391	-0.00244451
6.7849	0.29978	0.17901	0.05408	6.7849	0.30084	0.17522	0.05675	6.7849	-0.00106907	0.00378704	-0.00267076
6.7857	0.30334	0.17869	0.05429	6.7857	0.30233	0.17634	0.05725	6.7857	0.00100887	0.00234222	-0.0029552
6.7865	0.30482	0.17982	0.05421	6.7865	0.30383	0.17747	0.05775	6.7865	0.000996351	0.00234795	-0.003546
6.7872	0.30505	0.18121	0.05566	6.7872	0.30514	0.17847	0.0582	6.7872	-9.44e-05	0.00274897	-0.00253677
6.788	0.30716	0.18144	0.05649	6.788	0.30665	0.17961	0.05871	6.788	0.000508904	0.00183105	-0.00221539
6.7887	0.30744	0.18334	0.05729	6.7887	0.30798	0.18061	0.05916	6.79	-0.000540137	0.00272465	-0.00186849
6.7895	0.30923	0.18328	0.05905	6.7895	0.30951	0.18177	0.05969	6.7895	-0.000276804	0.00150681	-0.000631332
6.7902	0.31099	0.18343	0.05988	6.7902	0.31085	0.18279	0.06015	6.7902	0.000135422	0.000641823	-0.000267744
6.791	0.31132	0.18468	0.06178	6.791	0.31239	0.18396	0.06068	6.791	-0.00107062	0.000714779	0.00110626
6.7917	0.31296	0.18618	0.06157	6.7917	0.31375	0.185	0.06115	6.7917	-0.000787497	0.00118113	0.000425816
6.7925	0.31384	0.18822	0.06175	6.7925	0.31531	0.18619	0.06169	6.7925	-0.00146532	0.00203323	5.51e-05
6.7933	0.31698	0.18863	0.06164	6.7933	0.31688	0.18738	0.06224	6.7933	9.92e-05	0.00124788	-0.000600576
6.794	0.31946	0.18961	0.06109	6.794	0.31825	0.18844	0.06272	6.794	0.00120723	0.00116968	-0.00162745
6.7948	0.32088	0.18921	0.06281	6.7948	0.31984	0.18965	0.06328	6.7948	0.0010401	-0.000447273	-0.000468493
6.8	0.32075	0.19163	0.06406	6.7955	0.32123	0.19072	0.06377	6.7955	-0.000477791	0.000908375	0.000284195
6.7963	0.32126	0.19228	0.06569	6.7963	0.32283	0.19195	0.06434	6.7963	-0.00157571	0.000331402	0.00134897
6.797	0.32222	0.19274	0.06721	6.797	0.32424	0.19304	0.06484	6.797	-0.00202286	-0.000291348	0.00236797
6.7978	0.32422	0.19399	0.06687	6.7978	0.32586	0.19428	0.06542	6.7978	-0.00163543	-0.000292778	0.00144434
6.7985	0.32683	0.19472	0.067	6.7985	0.32728	0.19538	0.06593	6.7985	-0.000447154	-0.000660419	0.0010643
6.7993	0.32816	0.19688	0.06678	6.7993	0.32892	0.19664	0.06652	6.7993	-0.000757217	0.000231266	0.000259399
6.8001	0.33055	0.19698	0.06818	6.8001	0.33056	0.19792	0.06712	6.8001	-4.29e-06	-0.000935078	0.00105977
6.8008	0.33162	0.19775	0.06875	6.8008	0.332	0.19904	0.06764	6.8008	-0.000386477	-0.00129223	0.00110769
6.8016	0.33391	0.20026	0.06757	6.8016	0.33367	0.20033	0.06825	6.8016	0.000238538	-6.58e-05	-0.000682354
6.8023	0.33574	0.20186	0.06793	6.8023	0.33513	0.20147	0.06879	6.8023	0.000606418	0.000396729	-0.000859261
6.8031	0.33756	0.20238	0.06917	6.8031	0.33681	0.20277	0.06941	6.8031	0.000753522	-0.000394344	-0.000231028
6.8038	0.34022	0.20327	0.06872	6.8038	0.33829	0.20392	0.06995	6.8038	0.00194013	-0.00065279	-0.00123358
6.8046	0.34284	0.20576	0.06782	6.8046	0.33998	0.20525	0.07058	6.8046	0.0028615	0.000510216	-0.00276589
6.8053	0.34598	0.20538	0.068	6.8053	0.34147	0.20642	0.07114	6.8053	0.00450861	-0.0010376	-0.00314188
6.8061	0.34715	0.20809	0.06747	6.8061	0.34319	0.20776	0.07178	6.8061	0.00396693	0.000331879	-0.00431108
6.8069	0.3489	0.20917	0.06808	6.8069	0.34491	0.20911	0.07243	6.8069	0.0039897	5.63e-05	-0.00435209
6.8076	0.34931	0.21069	0.06963	6.8076	0.34643	0.21031	0.073	6.8076	0.00288343	0.000384808	-0.00337386
6.8084	0.35056	0.21164	0.07122	6.8084	0.34817	0.21168	0.07366	6.8084	0.00238311	-3.43e-05	-0.00244141
6.8091	0.35176	0.21287	0.0725	6.8091	0.34971	0.21289	0.07425	6.8091	0.00205243	-2e-05	-0.0017426
6.8099	0.35347	0.21481	0.07223	6.8099	0.35147	0.21428	0.07492	6.8099	0.00200319	0.00053215	-0.00268388
6.8106	0.356	0.21615	0.07235	6.8106	0.35302	0.2155	0.07551	6.8106	0.00265765	0.000650883	-0.00316429
6.8114	0.35784	0.21778	0.07322	6.8114	0.3548	0.21691	0.0762	6.8114	0.00304258	0.00086689	-0.00297475
6.8122	0.3593	0.218	0.07488	6.8122	0.35659	0.21833	0.07689	6.8122	0.00271165	-0.000313282	-0.00200772
6.8129	0.36117	0.21894	0.07532	6.8129	0.35816	0.21958	0.0775	6.8129	0.00300527	-0.000645161	-0.00218129
6.8137	0.36351	0.22111	0.07572	6.8137	0.35997	0.22102	0.07821	6.8137	0.00353289	9.3e-05	-0.00249004
6.8144	0.36556	0.22276	0.07596	6.8144	0.36157	0.22229	0.07883	6.8144	0.00399911	0.000473499	-0.00287557
6.8152	0.36816	0.22348	0.07595	6.8152	0.36339	0.22375	0.07955	6.8152	0.00476336	-0.000272274	-0.00360203
6.8159	0.36868	0.22421	0.07767	6.8159	0.365	0.22503	0.08019	6.8159	0.00368154	-0.000820637	-0.00252056
6.8167	0.37028	0.22523	0.07946	6.8167	0.36685	0.22651	0.08092	6.8167	0.00343263	-0.00127983	-0.00146389
6.8174	0.37104	0.22604	0.08182	6.8174	0.36848	0.22781	0.08157	6.8174	0.00256348	-0.00177526	0.000245571
6.8182	0.37144	0.2275	0.08338	6.8182	0.37035	0.22931	0.08232	6.8182	0.00109184	-0.00181818	0.00106549
6.819	0.37381	0.22978	0.08237	6.819	0.37223	0.23083	0.08307	6.819	0.00158584	-0.00104523	-0.000707
6.8197	0.3777	0.23104	0.08155	6.8197	0.37388	0.23216	0.08374	6.8197	0.00382316	-0.0011158	-0.00219321
6.8205	0.38039	0.2326	0.0817	6.8205	0.37578	0.23369	0.08451	6.8205	0.00461257	-0.00108814	-0.00281334
6.8212	0.38186	0.23266	0.0836	6.8212	0.37745	0.23504	0.08519	6.8212	0.00440729	-0.00238132	-0.00158763
6.822	0.38351	0.23301	0.08661	6.822	0.37937	0.23659	0.08597	6.822	0.00413764	-0.00358295	0.000638723
6.8227	0.38403	0.23472	0.08734	6.8227	0.38106	0.23796	0.08667	6.8227	0.00296438	-0.00323486	0.000671864
6.8235	0.38489	0.23661	0.08911	6.8235	0.383	0.23953	0.08747	6.8235	0.0018872	-0.00292587	0.00164652
6.8242	0.38678	0.23776	0.08908	6.8242	0.38471	0.24092	0.08817	6.8242	0.00207222	-0.00316	0.000912428
6.825	0.39058	0.23803	0.08971	6.825	0.38667	0.24251	0.08899	6.825	0.00391054	-0.00448608	0.000727177
6.8258	0.39198	0.23953	0.09093	6.8258	0.38864	0.24412	0.08981	6.8258	0.00333321	-0.00458765	0.00112009
6.8265	0.39397	0.24092	0.09197	6.8265	0.39038	0.24554	0.09054	6.8265	0.00358593	-0.00461578	0.00143147
6.8273	0.39622	0.24189	0.09249	6.8273	0.39237	0.24717	0.09138	6.8273	0.00384748	-0.00527954	0.00110865
6.828	0.39852	0.24268	0.09375	6.828	0.39413	0.2486	0.09212	6.828	0.00439239	-0.00592613	0.00163651
6.8288	0.39917	0.24547	0.09435	6.8288	0.39615	0.25026	0.09297	6.8288	0.00302136	-0.00478363	0.00137663
6.8295	0.40101	0.24783	0.09395	6.8295	0.39792	0.25172	0.09373	6.8295	0.00309467	-0.00388288	0.000217915
6.8303	0.40246	0.24999	0.0944	6.8303	0.39996	0.25339	0.0946	6.8303	0.00249922	-0.00339651	-0.000201702
6.831	0.40421	0.25186	0.09556	6.831	0.40175	0.25487	0.09537	6.831	0.00246239	-0.00300694	0.000184059
6.8318	0.40582	0.25417	0.0955	6.8318	0.40381	0.25657	0.09626	6.8318	0.00200546	-0.00239229	-0.000761509
6.8326	0.40825	0.25406	0.09825	6.8326	0.40588	0.25828	0.09716	6.8326	0.00236285	-0.00421476	0.00109029
6.8333	0.41202	0.25324	0.09992	6.8333	0.40771	0.25979	0.09795	6.8333	0.00431108	-0.00655174	0.00196815
6.8341	0.41392	0.25723	0.09944	6.8341	0.4098	0.26152	0.09887	6.8341	0.00411773	-0.0042963	0.000573397
6.8348	0.41497	0.2611	0.09739	6.8348	0.41164	0.26305	0.09968	6.8348	0.00332868	-0.00195169	-0.00229168
6.8356	0.41852	0.26303	0.09692	6.8356	0.41376	0.26481	0.10061	6.8356	0.00476193	-0.00178099	-0.00369406
6.8363	0.41903	0.26455	0.09881	6.8363	0.41563	0.26637	0.10144	6.8363	0.00340343	-0.00181723	-0.00262403
6.8371	0.42046	0.26646	0.10141	6.8371	0.41777	0.26815	0.10239	6.8371	0.00268924	-0.0016861	-0.000978947
6.8378	0.42242	0.26757	0.10277	6.8378	0.41965	0.26972	0.10323	6.8378	0.00276423	-0.00215006	-0.00046134
6.8386	0.42451	0.2674	0.10498	6.8386	0.42182	0.27153	0.1042	6.8386	0.0026989	-0.00413084	0.000777245
6.8394	0.42562	0.2697	0.10757	6.8394	0.42399	0.27336	0.10518	6.8394	0.00162756	-0.00365925	0.00239205
6.8401	0.427	0.2723	0.10794	6.8401	0.42591	0.27496	0.10605	6.8401	0.00113285	-0.00266552	0.00189614
6.8409	0.42979	0.27471	0.10744	6.8409	0.42811	0.27681	0.10705	6.8409	0.00167644	-0.00210047	0.000390768
6.8416	0.43073	0.27619	0.10985	6.8416	0.43005	0.27844	0.10793	6.8416	0.000688314	-0.0022521	0.00191593
6.8424	0.43331	0.27934	0.10894	6.8424	0.43227	0.28032	0.10895	6.8424	0.00103784	-0.000982761	-8.58e-06
6.8431	0.43611	0.28192	0.10786	6.8431	0.43423	0.28197	0.10985	6.8431	0.00188005	-5.53e-05	-0.0019896
6.8439	0.4381	0.28465	0.10771	6.8439	0.43648	0.28388	0.11089	6.8439	0.00161731	0.000769615	-0.00318217
6.8447	0.44113	0.28752	0.10766	6.8447	0.43874	0.28579	0.11194	6.8447	0.00238633	0.00172472	-0.00428128
6.8454	0.44421	0.29018	0.1068	6.8454	0.44073	0.28748	0.11287	6.8454	0.00347435	0.00269508	-0.00607
6.8462	0.4474	0.29122	0.10754	6.8462	0.44302	0.28943	0.11395	6.8462	0.00438023	0.00179482	-0.00640798
6.8469	0.45043	0.29219	0.10946	6.8469	0.44504	0.29114	0.11489	6.8469	0.00539017	0.00105476	-0.00543165
6.8477	0.45081	0.29373	0.1119	6.8477	0.44735	0.29311	0.11599	6.8477	0.00345862	0.00061512	-0.0040822
6.8484	0.45196	0.29506	0.11497	6.8484	0.44939	0.29485	0.11695	6.8484	0.0025748	0.000209332	-0.00197649
6.8492	0.45329	0.29469	0.11915	6.8492	0.45172	0.29685	0.11807	6.8492	0.001562	-0.00215387	0.00108504
6.8499	0.45499	0.29587	0.12109	6.8499	0.45378	0.29861	0.11905	6.8499	0.00121212	-0.00273848	0.00203824
6.8507	0.45638	0.29907	0.12248	6.8507	0.45615	0.30064	0.12019	6.8507	0.000228	-0.00156498	0.00229311
6.8515	0.45894	0.30079	0.12384	6.8515	0.45853	0.30268	0.12134	6.8515	0.000414968	-0.00189304	0.0025003
6.8522	0.45996	0.30221	0.12609	6.8522	0.46062	0.30449	0.12235	6.8522	-0.000658393	-0.00227451	0.00373482
6.853	0.46193	0.30357	0.12778	6.853	0.46303	0.30656	0.12352	6.853	-0.0010972	-0.00299072	0.00426
6.8537	0.46495	0.30591	0.12798	6.8537	0.46514	0.30839	0.12456	6.8537	-0.000194311	-0.00247812	0.00342
6.8545	0.46752	0.30786	0.12883	6.8545	0.46758	0.31049	0.12575	6.8545	-5.15e-05	-0.00262547	0.00307393
6.8552	0.46944	0.31027	0.12902	6.8552	0.46972	0.31234	0.12681	6.8552	-0.000273466	-0.00207043	0.00220609
6.856	0.47159	0.31346	0.12913	6.856	0.47218	0.31447	0.12803	6.856	-0.000581503	-0.00101185	0.00109863
6.8567	0.47395	0.31527	0.1309	6.8567	0.47434	0.31635	0.12911	6.8567	-0.000388026	-0.00108385	0.00179
6.8575	0.47655	0.31799	0.13166	6.8575	0.47683	0.31852	0.13035	6.8575	-0.000281692	-0.000524044	0.00130916
6.8583	0.47993	0.32054	0.13136	6.8583	0.47933	0.3207	0.13161	6.8583	0.000602603	-0.00015831	-0.000251055
6.859	0.48276	0.32366	0.13001	6.859	0.48153	0.32262	0.13272	6.859	0.00123	0.00103903	-0.00271344
6.8598	0.48492	0.32628	0.1302	6.8598	0.48406	0.32483	0.134	6.8598	0.000856876	0.00144434	-0.00379872
6.8605	0.48747	0.32802	0.13275	6.8605	0.48629	0.32678	0.13513	6.86	0.00118482	0.00123882	-0.002388
6.8613	0.48968	0.33041	0.13426	6.8613	0.48885	0.32903	0.13644	6.8613	0.000832796	0.0013814	-0.00217938
6.862	0.49189	0.33271	0.13464	6.862	0.4911	0.331	0.1376	6.862	0.000795484	0.00170803	-0.0029614
6.8628	0.49375	0.33496	0.13635	6.8628	0.49368	0.33328	0.13893	6.8628	6.27e-05	0.00167608	-0.00258136
6.8635	0.49495	0.3366	0.13902	6.8635	0.49596	0.33529	0.14011	6.8635	-0.00101125	0.00131226	-0.00108814
6.8643	0.49753	0.33935	0.14088	6.8643	0.49858	0.33759	0.14147	6.8643	-0.00104976	0.00175095	-0.000592232
6.8651	0.50123	0.3409	0.14224	6.8651	0.50121	0.33992	0.14285	6.8651	2.01e-05	0.000975132	-0.000606537
6.8658	0.50442	0.34201	0.14313	6.8658	0.50353	0.34197	0.14406	6.8658	0.000892878	3.29e-05	-0.000933886
6.8666	0.50603	0.34528	0.14519	6.8666	0.50619	0.34433	0.14547	6.8666	-0.000156045	0.000945091	-0.000285
6.8673	0.50923	0.34706	0.14506	6.8673	0.50853	0.34641	0.14671	6.8673	0.000704885	0.000646591	-0.00165272
6.8681	0.51257	0.34865	0.14657	6.8681	0.51122	0.34881	0.14814	6.8681	0.00134635	-0.000164986	-0.00157166
6.8688	0.51452	0.35091	0.14874	6.8688	0.51359	0.35092	0.14941	6.87	0.000926256	-7.63e-06	-0.000669241
6.8696	0.51715	0.35382	0.149	6.8696	0.51631	0.35335	0.15087	6.8696	0.000839353	0.0004673	-0.0018661
6.8703	0.52045	0.35613	0.14963	6.8703	0.51871	0.35549	0.15216	6.8703	0.0017451	0.000636101	-0.00253677
6.8711	0.52335	0.35902	0.15061	6.8711	0.52146	0.35796	0.15366	6.8711	0.00188768	0.00105572	-0.00304246
6.8719	0.52655	0.36114	0.15232	6.8719	0.52423	0.36045	0.15516	6.8719	0.00231969	0.000692844	-0.00283813
6.8726	0.52834	0.36258	0.15479	6.8726	0.52667	0.36264	0.1565	6.8726	0.00167274	-5.77e-05	-0.00171041
6.8734	0.52988	0.36544	0.15693	6.8734	0.52947	0.36516	0.15804	6.8734	0.000406146	0.000275612	-0.00110412
6.8741	0.53138	0.36746	0.15963	6.8741	0.53194	0.36738	0.1594	6.8741	-0.000552773	7.92e-05	0.000231981
6.8749	0.53429	0.36895	0.16185	6.8749	0.53477	0.36994	0.16096	6.8749	-0.00047338	-0.000986576	0.000883818
6.8756	0.53761	0.37126	0.16315	6.8756	0.53726	0.37219	0.16235	6.8756	0.000344634	-0.000930786	0.000797033
6.8764	0.54016	0.37316	0.16581	6.8764	0.54013	0.37479	0.16395	6.8764	3.21e-05	-0.0016346	0.001858
6.8772	0.5429	0.37588	0.16808	6.8772	0.54301	0.37741	0.16558	6.8772	-0.000109196	-0.00152969	0.00249982
6.8779	0.5458	0.37894	0.16834	6.8779	0.54555	0.37972	0.16701	6.8779	0.000253797	-0.000775814	0.00132775
6.8787	0.55009	0.381	0.1688	6.8787	0.54846	0.38237	0.16866	6.8787	0.00163102	-0.00124836	0.000137091
6.8794	0.55303	0.38243	0.17165	6.8794	0.55103	0.38471	0.17012	6.8794	0.00200319	-0.00228071	0.00152373
6.8802	0.55493	0.38349	0.1748	6.8802	0.55398	0.38741	0.17181	6.8802	0.000948429	-0.00392103	0.00299096
6.8809	0.55687	0.38503	0.17788	6.8809	0.55658	0.38978	0.1733	6.8809	0.000291348	-0.00474787	0.00457764
6.8817	0.55917	0.38753	0.18088	6.8817	0.55956	0.39252	0.17502	6.8817	-0.000392437	-0.00498295	0.00585485
6.8824	0.56079	0.39067	0.18215	6.8824	0.56218	0.39493	0.17655	6.8824	-0.00139189	-0.00425816	0.00559783
6.8832	0.56158	0.394	0.18522	6.8832	0.5652	0.3977	0.17831	6.88	-0.00362182	-0.0037055	0.00691748
6.884	0.5648	0.39664	0.18656	6.884	0.56824	0.4005	0.18008	6.884	-0.00343466	-0.00385952	0.00647259
6.8847	0.56874	0.39909	0.188	6.8847	0.57091	0.40297	0.18166	6.8847	-0.00216556	-0.0038743	0.00634193
6.8855	0.57136	0.40372	0.18835	6.8855	0.57398	0.40581	0.18347	6.8855	-0.00261724	-0.00208426	0.00487661
6.8862	0.57512	0.40753	0.18684	6.8862	0.57668	0.40831	0.18507	6.8862	-0.00155783	-0.00077486	0.00176
6.887	0.5792	0.41036	0.18851	6.887	0.57979	0.41119	0.18693	6.887	-0.000591874	-0.000833511	0.00158453
6.8877	0.5819	0.41171	0.19088	6.8877	0.58252	0.41373	0.18857	6.8877	-0.000628829	-0.00201702	0.00231385
6.8885	0.58564	0.41472	0.19193	6.8885	0.58567	0.41665	0.19046	6.8885	-2.5e-05	-0.00193453	0.00147
6.8892	0.58928	0.418	0.19253	6.8892	0.58843	0.41923	0.19213	6.8892	0.000850081	-0.00163221	0.000397682
6.89	0.59218	0.42	0.19549	6.89	0.59161	0.4222	0.19406	6.89	0.000573158	-0.0019989	0.00142813
6.8908	0.59443	0.42364	0.19767	6.8908	0.59481	0.42519	0.19601	6.8908	-0.000377893	-0.00155354	0.00165319
6.8915	0.59577	0.42635	0.20035	6.8915	0.59762	0.42783	0.19774	6.8915	-0.00185156	-0.00147963	0.00260854
6.8923	0.59862	0.43	0.2026	6.8923	0.60086	0.43087	0.19973	6.8923	-0.0022378	-0.000867367	0.00286484
6.893	0.60131	0.43243	0.20405	6.893	0.60371	0.43354	0.20149	6.893	-0.00239587	-0.00111485	0.00256181
6.8938	0.60507	0.435	0.20637	6.8938	0.60698	0.43663	0.20353	6.8938	-0.00190723	-0.00116587	0.0028379
6.8945	0.60851	0.43822	0.20802	6.8945	0.60986	0.43934	0.20533	6.8945	-0.00135469	-0.00112057	0.00269127
6.8953	0.61202	0.44133	0.20864	6.8953	0.61317	0.44247	0.20741	6.8953	-0.00115585	-0.00113964	0.00123358
6.896	0.61535	0.44399	0.21111	6.896	0.61609	0.44523	0.20924	6.896	-0.000736594	-0.00124454	0.00186944
6.8968	0.61801	0.4476	0.21332	6.8968	0.61944	0.44841	0.21137	6.8968	-0.00142658	-0.000811577	0.00195765
6.8976	0.62099	0.45068	0.2171	6.8976	0.62281	0.45161	0.21351	6.9	-0.00182009	-0.000936031	0.00358915
6.9	0.62274	0.45416	0.21859	6.8983	0.62578	0.45443	0.21541	6.8983	-0.00303912	-0.00027132	0.00317931
6.8991	0.6252	0.45705	0.22233	6.8991	0.62918	0.45769	0.2176	6.8991	-0.00398386	-0.000637054	0.00473261
6.8998	0.62758	0.46042	0.22427	6.8998	0.63219	0.46055	0.21954	6.8998	-0.00460577	-0.000133038	0.00473404
6.9006	0.6312	0.46413	0.22705	6.9006	0.63564	0.46385	0.22178	6.9006	-0.00443709	0.000276089	0.00527525
6.9013	0.63484	0.46629	0.22886	6.9013	0.63867	0.46676	0.22376	6.9013	-0.00383365	-0.000473499	0.00510621
6.9021	0.63815	0.47054	0.23037	6.9021	0.64216	0.47011	0.22604	6.9021	-0.00401354	0.000427246	0.00433135
6.9028	0.6416	0.47387	0.23142	6.9028	0.64524	0.47307	0.22806	6.9028	-0.00364089	0.000808239	0.00335503
6.9036	0.64511	0.47682	0.2341	6.9036	0.64877	0.47647	0.2304	6.9036	-0.00366271	0.000356674	0.00370049
6.9044	0.64893	0.47968	0.23719	6.9044	0.65232	0.4799	0.23276	6.9044	-0.00339103	-0.000216961	0.00442433
6.9051	0.65285	0.48347	0.23819	6.9051	0.65545	0.48292	0.23485	6.9051	-0.00259757	0.000551224	0.00333786
6.9059	0.65712	0.48765	0.23883	6.9059	0.65905	0.4864	0.23726	6.9059	-0.00192773	0.0012455	0.00157189
6.9066	0.66033	0.49104	0.24084	6.9066	0.66221	0.48947	0.23939	6.9066	-0.00188506	0.00157309	0.00144672
6.9074	0.66325	0.49434	0.24402	6.9074	0.66585	0.49301	0.24186	6.9074	-0.0026	0.00132751	0.00216293
6.9081	0.66692	0.49664	0.24615	6.9081	0.66905	0.49612	0.24404	6.9081	-0.00213671	0.000520229	0.00211358
6.9089	0.67043	0.50058	0.24874	6.9089	0.67273	0.49971	0.24655	6.9089	-0.002303	0.000865906	0.00219178
6.9097	0.67291	0.5043	0.25195	6.9097	0.67644	0.50333	0.2491	6.9097	-0.00353229	0.000972748	0.00285174
6.9104	0.67605	0.50635	0.25611	6.9104	0.6797	0.50652	0.25135	6.9104	-0.00365508	-0.000170708	0.00475836
6.9112	0.68027	0.51009	0.25836	6.9112	0.68345	0.5102	0.25395	6.9112	-0.0031842	-0.000105381	0.00440741
6.9119	0.68361	0.51408	0.25928	6.9119	0.68675	0.51344	0.25625	6.9119	-0.00314307	0.000644684	0.00302839
6.9127	0.68851	0.51942	0.26012	6.9127	0.69054	0.51717	0.25891	6.9127	-0.00203139	0.00225067	0.00120854
6.9134	0.69246	0.52174	0.26151	6.9134	0.69388	0.52046	0.26126	6.9134	-0.00142211	0.00127935	0.000247717
6.9142	0.69597	0.52537	0.2649	6.9142	0.69772	0.52425	0.26397	6.9142	-0.0017482	0.00111961	0.00093174
6.9149	0.69904	0.52862	0.26699	6.9149	0.7011	0.52759	0.26637	6.9149	-0.00205344	0.00103235	0.000615358
6.9157	0.7028	0.53282	0.26987	6.9157	0.70498	0.53144	0.26915	6.9157	-0.00218564	0.00138521	0.000722885
6.9165	0.70669	0.5364	0.27314	6.9165	0.70889	0.53532	0.27195	6.9165	-0.00219691	0.00108385	0.00118589
6.9172	0.70964	0.54007	0.27582	6.9172	0.71233	0.53874	0.27443	6.9172	-0.00269133	0.00132799	0.00139
6.918	0.71193	0.54558	0.27955	6.918	0.71629	0.54268	0.2773	6.918	-0.00435728	0.00289345	0.00224829
6.9187	0.71425	0.54897	0.28245	6.9187	0.71977	0.54616	0.27984	6.9187	-0.00552088	0.00281525	0.00260878
6.9195	0.71923	0.55144	0.28605	6.9195	0.72377	0.55016	0.28277	6.9195	-0.00454426	0.00128698	0.00328183
6.9202	0.72333	0.55379	0.28939	6.9202	0.7273	0.55369	0.28536	6.9202	-0.00396353	0.00010252	0.00403476
6.921	0.72728	0.55964	0.29144	6.921	0.73135	0.55775	0.28835	6.921	-0.00406885	0.00189257	0.00308561
6.9217	0.73353	0.56441	0.29014	6.9217	0.73491	0.56134	0.291	6.9217	-0.00138229	0.00307178	-0.000859499
6.9225	0.73786	0.56927	0.29248	6.9225	0.73901	0.56546	0.29406	6.9225	-0.00115454	0.00380373	-0.00157976
6.9233	0.74108	0.57252	0.29665	6.9233	0.74314	0.56963	0.29716	6.92	-0.00206447	0.00289917	-0.000507832
6.924	0.74581	0.57638	0.29858	6.924	0.74677	0.5733	0.2999	6.924	-0.000963449	0.00308704	-0.0013175
6.9248	0.75006	0.58083	0.30068	6.9248	0.75095	0.57753	0.30306	6.92	-0.000891387	0.00330257	-0.00237751
6.9255	0.75409	0.58357	0.30446	6.9255	0.75462	0.58125	0.30586	6.9255	-0.000536203	0.00231743	-0.00140357
6.9263	0.7585	0.58734	0.30884	6.9263	0.75885	0.58555	0.3091	6.9263	-0.000350237	0.00178909	-0.000261545
6.927	0.76192	0.591	0.31095	6.927	0.76257	0.58934	0.31196	6.927	-0.000651538	0.00139809	-0.00100565
6.9278	0.76672	0.59323	0.31622	6.9278	0.76685	0.5937	0.31527	6.9278	-0.00013411	-0.000469685	0.000952959
6.9285	0.76968	0.59713	0.32037	6.9285	0.77062	0.59755	0.31819	6.9285	-0.000933528	-0.000417709	0.00217724
6.9293	0.77352	0.60148	0.32401	6.9293	0.77494	0.60198	0.32157	6.9293	-0.00142372	-0.000498295	0.00243807
6.9301	0.77789	0.60631	0.32656	6.9301	0.7793	0.60645	0.32499	6.9301	-0.0014106	-0.000134945	0.00157094
6.9308	0.78258	0.61146	0.32844	6.9308	0.78314	0.61039	0.32802	6.9308	-0.000560045	0.00107002	0.000421524
6.9316	0.78726	0.61574	0.33021	6.9316	0.78755	0.61493	0.33151	6.9316	-0.000287592	0.000808716	-0.00130582
6.9323	0.7915	0.62056	0.33331	6.9323	0.79143	0.61894	0.33461	6.9323	7.04e-05	0.00162411	-0.00129962
6.9331	0.79534	0.62409	0.33759	6.9331	0.7959	0.62355	0.33818	6.9331	-0.00055933	0.000537872	-0.00058794
6.9338	0.79816	0.62835	0.34184	6.9338	0.79983	0.62762	0.34134	6.9338	-0.00166655	0.000727654	0.000497103
6.9346	0.80377	0.63426	0.34524	6.9346	0.80434	0.6323	0.345	6.9346	-0.000572264	0.00195217	0.000242472
6.9353	0.80844	0.6374	0.34675	6.9353	0.80832	0.63644	0.34823	6.9353	0.000115216	0.000966549	-0.00148416
6.9361	0.81244	0.64111	0.35211	6.9361	0.8129	0.6412	0.35197	6.9361	-0.000462413	-8.87e-05	0.000134706
6.9369	0.81566	0.64578	0.3578	6.9369	0.8175	0.646	0.35575	6.9369	-0.00183803	-0.00022459	0.00204873
6.9376	0.81955	0.65103	0.36048	6.9376	0.82156	0.65024	0.3591	6.9376	-0.00200677	0.000789642	0.00138116
6.9384	0.82466	0.65566	0.36431	6.9384	0.82621	0.65511	0.36297	6.9384	-0.00155264	0.00055027	0.00134206
6.9391	0.83009	0.65728	0.36793	6.9391	0.83032	0.65942	0.36639	6.9391	-0.000226557	-0.00213432	0.00153816
6.9399	0.83526	0.66103	0.37355	6.9399	0.83503	0.66438	0.37035	6.94	0.000223875	-0.00334215	0.00320244
6.9406	0.8392	0.66535	0.37684	6.9406	0.83919	0.66875	0.37385	6.9406	8.11e-06	-0.00339794	0.00298834
6.9414	0.8446	0.67192	0.37861	6.9414	0.84396	0.67379	0.37789	6.9414	0.000637174	-0.00186586	0.000712276
6.9422	0.84897	0.67633	0.38324	6.9422	0.84877	0.67887	0.38199	6.9422	0.000193059	-0.00253677	0.00124741
6.9429	0.85192	0.68154	0.38801	6.9429	0.85301	0.68335	0.38561	6.9429	-0.00108433	-0.00181293	0.00239933
6.9437	0.85569	0.6868	0.39305	6.9437	0.85787	0.68851	0.3898	6.9437	-0.0021829	-0.00171328	0.00325322
6.9444	0.86153	0.69116	0.39573	6.9444	0.86215	0.69307	0.39351	6.9444	-0.000621557	-0.00190306	0.00222135
6.9452	0.8667	0.69547	0.3998	6.9452	0.86708	0.69831	0.39779	6.9452	-0.000384808	-0.00283861	0.00200808
6.9459	0.87119	0.70144	0.4034	6.9459	0.87142	0.70294	0.40159	6.9459	-0.000229299	-0.00150251	0.00181019
6.9467	0.8747	0.70749	0.40777	6.9467	0.87641	0.70828	0.40597	6.9467	-0.00171292	-0.000788212	0.00180423
6.9474	0.87942	0.71134	0.41175	6.9474	0.8808	0.71298	0.40985	6.9474	-0.00137788	-0.00163937	0.00189734
6.9482	0.88403	0.71637	0.41725	6.9482	0.88585	0.7184	0.41433	6.9482	-0.00181884	-0.00203466	0.00291789
6.949	0.88813	0.72211	0.42312	6.949	0.89093	0.72386	0.41887	6.949	-0.00280559	-0.00175524	0.00425
6.9497	0.89392	0.72676	0.4257	6.9497	0.89541	0.72869	0.42289	6.95	-0.00148505	-0.00192165	0.00281203
6.9505	0.90101	0.73133	0.429	6.9505	0.90055	0.73424	0.42753	6.9505	0.000459254	-0.00290775	0.00146723
6.9512	0.90603	0.73675	0.43208	6.9512	0.90509	0.73915	0.43165	6.9512	0.000949085	-0.00239325	0.000432491
6.952	0.91016	0.74316	0.43723	6.952	0.9103	0.74479	0.4364	6.952	-0.000137389	-0.00163221	0.000828266
6.9527	0.91566	0.74938	0.43945	6.9527	0.91488	0.74977	0.4406	6.9527	0.000778735	-0.000395298	-0.0011493
6.9535	0.92148	0.75642	0.44354	6.9535	0.92016	0.75551	0.44546	6.9535	0.00131941	0.000908375	-0.00192916
6.9542	0.92556	0.76087	0.44769	6.9542	0.9248	0.76058	0.44977	6.9542	0.000761092	0.000292301	-0.00207591
6.955	0.93104	0.76609	0.45355	6.955	0.93015	0.76641	0.45475	6.955	0.00089556	-0.000317097	-0.00119734
6.9558	0.9362	0.77113	0.45949	6.9558	0.93552	0.7723	0.45979	6.9558	0.00067544	-0.0011692	-0.0003016
6.9565	0.94115	0.77732	0.46327	6.9565	0.94026	0.77749	0.46425	6.9565	0.000894785	-0.000170231	-0.000980735
6.9573	0.94735	0.78168	0.46864	6.9573	0.94571	0.78348	0.46941	6.9573	0.00164914	-0.0017972	-0.000761151
6.958	0.95127	0.78753	0.47345	6.958	0.9505	0.78875	0.47397	6.958	0.000771284	-0.00121927	-0.000519991
6.9588	0.95792	0.79373	0.47857	6.9588	0.95601	0.79483	0.47925	6.9588	0.00190789	-0.00110388	-0.000680327
6.9595	0.96298	0.79982	0.48246	6.9595	0.96087	0.8002	0.48392	6.9595	0.00211585	-0.000377178	-0.00146055
6.9603	0.96752	0.80745	0.48752	6.9603	0.96645	0.80639	0.48933	6.9603	0.00106591	0.00106287	-0.00179958
6.961	0.97183	0.81291	0.49189	6.961	0.97137	0.81184	0.49411	6.961	0.000468135	0.00106716	-0.00222278
6.9618	0.97708	0.81724	0.49884	6.9618	0.97702	0.81813	0.49964	6.9618	5.66e-05	-0.000888824	-0.000802994
6.9626	0.98215	0.82397	0.50603	6.9626	0.98271	0.82447	0.50524	6.9626	-0.000564873	-0.000508785	0.000788331
6.9633	0.98494	0.82958	0.51355	6.9633	0.98773	0.83007	0.5102	6.9633	-0.00278991	-0.000487328	0.00334716
6.9641	0.99061	0.83432	0.52097	6.9641	0.99349	0.83652	0.51593	6.9641	-0.00287753	-0.00219917	0.00503981
6.9648	0.99487	0.84057	0.52701	6.9648	0.99856	0.84221	0.52101	6.9648	-0.00369519	-0.00163317	0.00599837
6.9656	1.00079	0.84669	0.5327	6.9656	1.0044	0.84877	0.52688	6.9656	-0.00360811	-0.00207043	0.00581682
6.9663	1.01	0.85263	0.53691	6.9663	1.00954	0.85455	0.53208	6.97	-0.00232029	-0.00191927	0.00482488
6.9671	1.01241	0.86103	0.54092	6.9671	1.01545	0.86122	0.5381	6.97	-0.00303876	-0.000190735	0.00282836
6.9678	1.01837	0.8663	0.54541	6.9678	1.02066	0.8671	0.54342	6.9678	-0.0022912	-0.000806808	0.00199
6.9686	1.02451	0.87409	0.55005	6.9686	1.02664	0.87388	0.54958	6.97	-0.00213182	0.0002141	0.000475764
6.9694	1.03034	0.88172	0.55722	6.9694	1.03267	0.88072	0.55581	6.9694	-0.00233495	0.00099659	0.00141323
6.9701	1.03619	0.88804	0.56268	6.9701	1.03798	0.88676	0.56133	6.9701	-0.0017916	0.00128365	0.00134444
6.9709	1.04293	0.89482	0.56883	6.9709	1.04409	0.89372	0.56772	6.97	-0.00115514	0.00109863	0.00110972
6.9716	1.04815	0.90049	0.57276	6.9716	1.04946	0.89986	0.57338	6.9716	-0.00130677	0.00063324	-0.000612974
6.9724	1.05526	0.90882	0.57895	6.9724	1.05565	0.90693	0.57992	6.9724	-0.000389457	0.00188494	-0.000967503
6.9731	1.06072	0.91462	0.58477	6.9731	1.06109	0.91317	0.58571	6.9731	-0.000368714	0.00144863	-0.000944138
6.9739	1.06737	0.92172	0.5913	6.9739	1.06735	0.92037	0.59241	6.9739	2.5e-05	0.00135326	-0.00111485
6.9747	1.07392	0.92843	0.59938	6.9747	1.07366	0.92763	0.5992	6.9747	0.000259638	0.000801563	0.000176072
6.9754	1.07904	0.93477	0.60546	6.9754	1.07921	0.93404	0.60521	6.9754	-0.000170588	0.00073719	0.000247002
6.9762	1.08508	0.94294	0.61157	6.9762	1.0856	0.94142	0.61217	6.9762	-0.000511169	0.00151587	-0.000593185
6.9769	1.09027	0.94992	0.61802	6.9769	1.09122	0.94794	0.61833	6.9769	-0.000952125	0.00198126	-0.000309825
6.9777	1.09675	0.9562	0.62571	6.9777	1.09769	0.95545	0.62545	6.9777	-0.000939369	0.000748158	0.000254035
6.9784	1.10178	0.9633	0.6319	6.9784	1.10339	0.96208	0.63176	6.9784	-0.0016073	0.00122404	0.000137687
6.9792	1.11	0.97206	0.63935	6.9792	1.10994	0.96972	0.63906	6.9792	-0.00117862	0.00234795	0.000291944
6.9799	1.11482	0.97877	0.64513	6.9799	1.11571	0.97646	0.64553	6.9799	-0.000888467	0.00231218	-0.000397444
6.9807	1.12162	0.98637	0.65247	6.9807	1.12234	0.98423	0.65301	6.9807	-0.000725389	0.00214052	-0.000537872
6.98	1.12924	0.99304	0.66021	6.9815	1.12903	0.99208	0.66059	6.9815	0.000215292	0.000962257	-0.000382066
6.9822	1.13521	1.00018	0.66536	6.9822	1.13491	0.999	0.6673	6.9822	0.000291944	0.00118303	-0.00194311
6.983	1.14227	1.00883	0.67319	6.983	1.14168	1.00697	0.67506	6.983	0.000587344	0.00185442	-0.00187051
6.9837	1.14752	1.0153	0.68066	6.9837	1.14764	1.01402	0.68195	6.9837	-0.000120878	0.00128651	-0.00128722
6.9845	1.15421	1.0231	0.68918	6.9845	1.1545	1.02213	0.68991	6.9845	-0.000294089	0.00097084	-0.000726581
6.9852	1.15981	1.03046	0.69767	6.9852	1.16054	1.0293	0.69696	6.9852	-0.000737906	0.00116348	0.00070703
6.986	1.16657	1.03713	0.70628	6.986	1.16749	1.03756	0.70512	6.986	-0.000923395	-0.000425339	0.00115561
6.9867	1.17346	1.04403	0.71434	6.9867	1.17361	1.04484	0.71235	6.9867	-0.000154018	-0.000818253	0.00199127
6.9875	1.18083	1.05263	0.72209	6.9875	1.18065	1.05325	0.72072	6.9875	0.000175834	-0.00061512	0.00137103
6.9883	1.18796	1.06115	0.73053	6.9883	1.18773	1.06172	0.72919	6.9883	0.000229716	-0.000574589	0.00133479
6.989	1.1931	1.06897	0.73758	6.989	1.19398	1.06921	0.7367	6.989	-0.000876307	-0.000237465	0.000875473
6.9898	1.20121	1.07783	0.74562	6.9898	1.20116	1.07784	0.7454	6.9898	4.66e-05	-3.34e-06	0.000226021
6.9905	1.2081	1.08578	0.7524	6.9905	1.20748	1.08545	0.75309	6.9905	0.000615239	0.000322819	-0.000692844
6.9913	1.21606	1.09481	0.76062	6.9913	1.21476	1.09424	0.76201	6.9913	0.00129652	0.000573635	-0.0013938
6.992	1.22323	1.10304	0.76682	6.992	1.22117	1.10198	0.7699	6.992	0.00206661	0.00105667	-0.00308788
6.9928	1.2307	1.11235	0.77566	6.9928	1.22854	1.11092	0.77904	6.9928	0.00215757	0.00142527	-0.00338411
6.9935	1.23814	1.11994	0.78289	6.9935	1.23503	1.11881	0.78714	6.9935	0.0031091	0.00113058	-0.00425053
6.9943	1.24643	1.12911	0.79203	6.9943	1.24249	1.12789	0.79651	6.9943	0.00393665	0.00121784	-0.00448334
6.9951	1.25329	1.13768	0.80231	6.9951	1.25002	1.13707	0.80601	6.9951	0.00327849	0.000610828	-0.00370276
6.9958	1.26021	1.14486	0.81117	6.9958	1.25664	1.14517	0.81443	6.9958	0.00356734	-0.000311852	-0.00326312
6.9966	1.26854	1.15389	0.82076	6.9966	1.26426	1.15451	0.82417	7	0.00428116	-0.000622749	-0.00341821
6.9973	1.27511	1.16291	0.82975	6.9973	1.27097	1.16276	0.83281	6.9973	0.00413513	0.000155449	-0.00306034
6.9981	1.28227	1.17185	0.83946	6.9981	1.27869	1.17226	0.8428	6.9981	0.00358284	-0.000407219	-0.00334251
6.9988	1.28841	1.18035	0.84927	6.9988	1.28549	1.18065	0.85166	6.9988	0.0029155	-0.0002985	-0.00239086
6.9996	1.29486	1.19127	0.85969	6.9996	1.29332	1.19033	0.86191	6.9996	0.00154746	0.000939846	-0.00222111
7.0003	1.30218	1.20058	0.8673	7.0003	1.30021	1.19887	0.871	7.0003	0.00197566	0.00170898	-0.0036993
7.0011	1.31092	1.21086	0.87722	7.0011	1.30814	1.20872	0.88152	7.0011	0.00278413	0.00214767	-0.00430334
7.0019	1.31869	1.22112	0.887	7.0019	1.31612	1.21866	0.89219	7.0019	0.00256932	0.00246382	-0.00519192
7.0026	1.3252	1.22913	0.89751	7.0026	1.32315	1.22743	0.90164	7.0026	0.00204635	0.00169754	-0.00413561
7.0034	1.33316	1.23948	0.90855	7.0034	1.33124	1.23755	0.91258	7.0034	0.00191915	0.00192785	-0.00402987
7.0041	1.33975	1.24837	0.91926	7.0041	1.33837	1.24648	0.92228	7.0041	0.00138092	0.00189209	-0.00302291
7.0049	1.34764	1.25917	0.93094	7.0049	1.34657	1.25678	0.93352	7.0049	0.00107419	0.00238895	-0.00257647
7.0056	1.35506	1.26805	0.94063	7.0056	1.35379	1.26588	0.94347	7.0056	0.0012697	0.00217056	-0.00283682
7.0064	1.36324	1.27951	0.95065	7.0064	1.3621	1.27637	0.955	7.0064	0.00114357	0.00314093	-0.00434649
7.0072	1.37221	1.29058	0.96256	7.0072	1.37047	1.28695	0.96668	7.01	0.0017401	0.00363016	-0.00413
7.0079	1.37846	1.30016	0.97375	7.0079	1.37784	1.2963	0.97705	7.0079	0.000615835	0.00385952	-0.0033046
7.0087	1.38603	1.31091	0.98559	7.0087	1.38632	1.30708	0.98905	7.0087	-0.000288248	0.00382996	-0.00345314
7.0094	1.39524	1.32093	0.99482	7.0094	1.39379	1.31659	0.99968	7.0094	0.00144684	0.00433874	-0.00486457
7.0102	1.40529	1.33115	1.00598	7.0102	1.40239	1.32757	1.012	7.0102	0.00290227	0.00357676	-0.00601983
7.0109	1.41215	1.34149	1.01721	7.0109	1.40996	1.33726	1.02292	7.0109	0.00219142	0.00423384	-0.00571382
7.0117	1.42112	1.3513	1.03079	7.0117	1.41867	1.34844	1.03557	7.0117	0.00245	0.00286627	-0.00478423
7.0124	1.42778	1.36019	1.04446	7.0124	1.42635	1.3583	1.04679	7.0124	0.00143301	0.00189066	-0.00232673
7.0132	1.43706	1.37108	1.05708	7.0132	1.43517	1.36968	1.05977	7.0132	0.00188816	0.00140667	-0.0026871
7.014	1.44572	1.38271	1.06997	7.014	1.44407	1.38117	1.07294	7.014	0.00165367	0.00154448	-0.00297189
7.0147	1.45179	1.39388	1.08283	7.0147	1.4519	1.39131	1.08462	7.0147	-0.000110149	0.00256872	-0.00179219
7.0155	1.4597	1.40611	1.09595	7.0155	1.46092	1.40301	1.09815	7.0155	-0.00121891	0.00310087	-0.00219715
7.0162	1.46818	1.41675	1.10782	7.0162	1.46886	1.41334	1.11014	7.0162	-0.000674	0.00341034	-0.00232196
7.017	1.47731	1.42831	1.12127	7.017	1.478	1.42526	1.12404	7.017	-0.000685573	0.00304985	-0.00276124
7.0177	1.48598	1.43989	1.13276	7.0177	1.48604	1.43578	1.13636	7.0177	-6e-05	0.00411272	-0.00359774
7.0185	1.49629	1.45066	1.14712	7.0185	1.4953	1.44791	1.15062	7.0185	0.000991583	0.00275135	-0.00349534
7.0192	1.5048	1.4608	1.16011	7.0192	1.50346	1.45862	1.16328	7.0192	0.00133467	0.00217676	-0.00316119
7.02	1.51361	1.47452	1.17449	7.02	1.51285	1.47098	1.17794	7.02	0.000760794	0.00354147	-0.0034492
7.0208	1.52294	1.48671	1.18975	7.0208	1.52231	1.48346	1.19281	7.0208	0.00063467	0.00324726	-0.00306702
7.0215	1.52854	1.49793	1.20411	7.0215	1.53064	1.49448	1.20601	7.0215	-0.00209641	0.00344658	-0.00189865
7.0223	1.53759	1.50986	1.2217	7.0223	1.54022	1.50719	1.22128	7.0223	-0.00263453	0.00267267	0.000417709
7.023	1.5452	1.52145	1.2364	7.023	1.54867	1.51842	1.23484	7.023	-0.003461	0.00303793	0.00156391
7.0238	1.55442	1.53432	1.25228	7.0238	1.55838	1.53137	1.25054	7.0238	-0.00396073	0.00295687	0.0017364
7.0245	1.5632	1.54436	1.26623	7.0245	1.56695	1.5428	1.26447	7.0245	-0.0037477	0.00155878	0.00176334
7.0253	1.57372	1.55763	1.28239	7.0253	1.5768	1.55599	1.28061	7.0253	-0.00307941	0.00163603	0.00178051
7.026	1.5829	1.56795	1.29775	7.026	1.58548	1.56764	1.29493	7.026	-0.00257516	0.000308037	0.0028249
7.0268	1.59242	1.57987	1.31502	7.0268	1.59547	1.58108	1.31152	7.0268	-0.00305188	-0.00121069	0.00350392
7.0276	1.60169	1.59448	1.3323	7.0276	1.60552	1.59464	1.32834	7.0276	-0.00383019	-0.000160694	0.0039525
7.0283	1.61196	1.60725	1.34478	7.0283	1.61439	1.60663	1.34328	7.0283	-0.00242	0.000619888	0.00150418
7.0291	1.62292	1.62105	1.36123	7.0291	1.62459	1.62045	1.36058	7.0291	-0.00167036	0.000598907	0.000643373
7.0298	1.6332	1.6334	1.37519	7.0298	1.63358	1.63266	1.37594	7.0298	-0.000380993	0.000741959	-0.000745296
7.0306	1.64325	1.64825	1.39271	7.0306	1.64392	1.64675	1.39373	7.03	-0.000671268	0.00149822	-0.00101876
7.0313	1.65139	1.65864	1.41098	7.0313	1.65303	1.65919	1.40951	7.0313	-0.00164115	-0.000547886	0.00146413
7.0321	1.66238	1.67146	1.43042	7.0321	1.66352	1.67355	1.42781	7.0321	-0.0011394	-0.00208235	0.00261235
7.0328	1.67089	1.68412	1.44745	7.0328	1.67276	1.68622	1.44404	7.0328	-0.00186729	-0.00209665	0.00340497
7.0336	1.68165	1.70044	1.46523	7.0336	1.68338	1.70084	1.46284	7.0336	-0.00173271	-0.000393867	0.00238061
7.0344	1.69326	1.71653	1.48162	7.0344	1.6941	1.71561	1.48194	7.0344	-0.000837564	0.000917435	-0.000325322
7.0351	1.70213	1.73173	1.49663	7.0351	1.70353	1.72866	1.49889	7.0351	-0.00140667	0.00307178	-0.0022521
7.0359	1.71402	1.74725	1.51578	7.0359	1.71439	1.74371	1.51853	7.0359	-0.000371218	0.00353765	-0.00275326
7.0366	1.72347	1.75822	1.53616	7.0366	1.72396	1.75701	1.53596	7.0366	-0.000489593	0.00121212	0.000201464
7.0374	1.73436	1.77369	1.55511	7.0374	1.73497	1.77234	1.55615	7.0374	-0.000610113	0.00135088	-0.00104511
7.0381	1.74379	1.78672	1.57355	7.0381	1.74467	1.78589	1.57408	7.0381	-0.000879049	0.00082922	-0.000533104
7.0389	1.75592	1.80206	1.59442	7.0389	1.75584	1.80153	1.59487	7.0389	8.25e-05	0.000536919	-0.000442863
7.0397	1.76795	1.81702	1.61471	7.0397	1.76709	1.81732	1.61597	7.0397	0.000859141	-0.0002985	-0.00126612
7.0404	1.77784	1.83133	1.63375	7.0404	1.77701	1.83127	1.6347	7.0404	0.00083065	6.1e-05	-0.00094676
7.0412	1.78878	1.84744	1.65622	7.0412	1.78842	1.84737	1.65642	7.0412	0.000367284	6.48e-05	-0.000201344
7.0419	1.79619	1.86206	1.67881	7.0419	1.79847	1.86159	1.67569	7.0419	-0.00228226	0.000470638	0.00312126
7.0427	1.80624	1.87743	1.70279	7.0427	1.81003	1.87799	1.69802	7.0427	-0.00379479	-0.000554085	0.00476635
7.0434	1.81622	1.89241	1.72388	7.0434	1.82023	1.89248	1.71786	7.0434	-0.00400758	-6.87e-05	0.00602841
7.0442	1.82704	1.90858	1.74618	7.0442	1.83196	1.90921	1.74086	7.0442	-0.0049243	-0.000622272	0.00532103
7.0449	1.84007	1.92288	1.76561	7.0449	1.8423	1.92398	1.76127	7.0449	-0.00223231	-0.00110102	0.00433755
7.0457	1.85348	1.93929	1.78751	7.0457	1.8542	1.94103	1.78494	7.0457	-0.000723839	-0.00174284	0.00256205
7.0465	1.86601	1.9564	1.8116	7.0465	1.86619	1.95826	1.80899	7.0465	-0.000182152	-0.00185823	0.00261259
7.0472	1.87854	1.97163	1.83019	7.0472	1.87676	1.97347	1.83033	7.0472	0.00178599	-0.0018456	-0.000142
7.048	1.89077	1.98966	1.85514	7.048	1.88891	1.99102	1.85507	7.048	0.0018605	-0.00136185	7.08e-05
7.0487	1.90217	2.00467	1.87569	7.0487	1.89962	2.00654	1.87704	7.0487	0.0025481	-0.00186777	-0.00135279
7.0495	1.91457	2.02211	1.90193	7.0495	1.91196	2.02444	1.90253	7.0495	0.00261116	-0.0023303	-0.000594378
7.0502	1.9231	2.03795	1.92652	7.0502	1.92283	2.04025	1.92515	7.0502	0.000278115	-0.0023005	0.00136864
7.051	1.93592	2.05567	1.95392	7.051	1.93534	2.05851	1.9514	7.051	0.000587225	-0.00283742	0.0025233
7.0517	1.94687	2.0711	1.97801	7.0517	1.94636	2.07463	1.9747	7.0517	0.000513673	-0.00353265	0.0033133
7.0525	1.95988	2.0894	2.00279	7.0525	1.95904	2.09324	2.00171	7.0525	0.00083828	-0.00384021	0.00107765
7.0533	1.97441	2.10752	2.02838	7.0533	1.97183	2.11204	2.02917	7.0533	0.00258124	-0.00452018	-0.000785589
7.054	1.98557	2.12255	2.05529	7.054	1.98309	2.12866	2.05355	7.054	0.00247884	-0.00610638	0.00174165
7.0548	1.99971	2.14174	2.08233	7.0548	1.99606	2.14784	2.08183	7.0548	0.00365162	-0.00609589	0.000501633
7.0555	2.01105	2.15897	2.10847	7.0555	2.00749	2.16478	2.10695	7.0555	0.00355482	-0.00580478	0.00152206
7.0563	2.0254	2.18008	2.13425	7.0563	2.02065	2.18434	2.13609	7.0563	0.00475836	-0.00425625	-0.00183725
7.057	2.03559	2.19875	2.16016	7.057	2.03224	2.20161	2.16196	7.057	0.00334716	-0.00286055	-0.00179577
7.0578	2.04925	2.21776	2.19085	7.0578	2.04558	2.22155	2.19197	7.0578	0.00367498	-0.0037837	-0.00111079
7.0585	2.06097	2.23625	2.21785	7.0585	2.05734	2.23917	2.21863	7.0585	0.00363231	-0.00291443	-0.000777245
7.0593	2.0748	2.25696	2.24804	7.0593	2.07087	2.25951	2.24956	7.0593	0.0039227	-0.00254893	-0.00152373

## Sheet: Fig 3f,h Western
Full western blot
				Fig 3f					Fig 3h
	*Protein MW ladder reacts with anti-His antibody
	anti-His											anti-TY
	anti-Pgk1											anti-Pgk1
	of p18m samples											of Gag samples

## Sheet: Fig4b,e Western
Full western blot
				Fig 4b					Fig 4e
							dotted boxes indicate lanes shown in Figure
												*ladder reacts with anti-His antibody
	anti-TY
												anti-His
	anti-Pgk1
	of Gag samples
												anti-Pgk1
												of p18m samples

## Sheet: Fig 5c A273V C(S)
S_A273V_181uM	C(S)_A273V_ 181uM	S_A273V_86uM	C(S)_A273V_86uM	S_A273V_40uM	C(S)_A273V_40uM
0	0.07571	0	0.03802	0	0.01649
0.07519	4.71469	0.07519	4.88437	0.07519	0.55307
0.15038	1.53e-13	0.15038	1.28e-11	0.15038	3.82e-11
0.22556	6e-14	0.22556	2.84e-14	0.22556	2.56e-14
0.30075	2.47e-14	0.30075	4.3e-14	0.30075	9.6e-14
0.37594	7.87e-14	0.37594	2.9e-14	0.37594	1.31e-13
0.45113	2.06e-14	0.45113	1.5e-14	0.45113	1.47e-14
0.52632	3.71e-14	0.52632	3.04e-14	0.52632	9.27e-14
0.6015	1.93e-14	0.6015	1.29e-13	0.6015	1.47e-14
0.67669	2.93e-14	0.67669	1e-13	0.67669	5.11e-14
0.75188	8.44e-14	0.75188	9.18e-14	0.75188	1.57e-14
0.82707	3.39e-14	0.82707	8.13e-14	0.82707	4.54e-14
0.90226	1.71e-14	0.90226	6.66e-14	0.90226	6.77e-14
0.97744	1.09e-13	0.97744	5.38e-14	0.97744	5.89e-14
1.05263	4.6e-14	1.05263	5.14e-14	1.05263	3.66e-14
1.12782	2.39e-14	1.12782	7.09e-14	1.12782	2.12e-14
1.20301	1.54e-14	1.20301	1.58e-14	1.20301	1.67e-14
1.2782	1.34e-14	1.2782	8.86e-14	1.2782	2.56e-14
1.35338	1.67e-14	1.35338	9.13e-14	1.35338	7.83e-14
1.42857	3.34e-14	1.42857	2.57e-14	1.42857	3.88e-14
1.50376	1.74e-14	1.50376	2.3e-14	1.50376	6.63e-14
1.57895	1.32e-13	1.57895	4.02e-14	1.57895	3.3e-14
1.65414	2.65e-14	1.65414	4.71e-19	1.65414	5.9e-14
1.72932	9.17e-12	1.72932	1.45e-14	1.72932	2.67e-14
1.80451	2.34e-07	1.80451	2.9e-07	1.80451	7.6e-10
1.8797	0.000715399	1.8797	0.00309271	1.8797	1.13e-05
1.95489	0.20065	1.95489	0.69967	1.95489	0.01158
2.03008	6.13967	2.03008	9.2735	2.03008	0.8544
2.10526	16.8693	2.10526	11.9522	2.10526	6.25897
2.18045	15.5766	2.18045	3.21083	2.18045	8.1765
2.25564	2.6614	2.25564	0.94149	2.25564	3.4445
2.33083	0.57581	2.33083	0.24932	2.33083	0.94238
2.40601	0.08196	2.40601	0.35135	2.40601	0.2677
2.4812	0.0289	2.4812	0.71712	2.4812	0.10888
2.55639	0.01785	2.55639	1.64798	2.55639	0.06135
2.63158	0.03991	2.63158	6.14603	2.63158	0.06331
2.70677	0.17738	2.70677	9.17641	2.70677	0.09122
2.78196	1.32021	2.78196	2.3196	2.78196	0.15745
2.85714	9.35767	2.85714	0.03953	2.85714	0.25414
2.93233	33.833	2.93233	1.7e-05	2.93233	0.3554
3.00752	10.309	3.00752	1.62e-10	3.00752	0.35294
3.08271	1.28783	3.08271	1.96e-16	3.08271	0.27316
3.15789	0.01162	3.15789	6.23e-14	3.15789	0.1392
3.23308	5.12e-06	3.23308	5.17e-14	3.23308	0.06099
3.30827	7.41e-11	3.30827	8.15e-14	3.30827	0.02123
3.38346	2.05e-14	3.38346	2.88e-14	3.38346	0.00682803
3.45865	3.64e-14	3.45865	8.56e-14	3.45865	0.00242473
3.53383	2.01e-14	3.53383	2.37e-14	3.53383	0.000959878
3.60902	2.21e-14	3.60902	6.28e-14	3.60902	0.000461383
3.68421	4.17e-14	3.68421	4.14e-14	3.68421	0.00029309
3.7594	2.89e-14	3.7594	2.1e-14	3.7594	0.000242651
3.83459	2.84e-14	3.83459	1.69e-14	3.83459	0.000258694
3.90977	5.14e-14	3.90977	1.71e-14	3.90977	0.000354065
3.98496	1.18e-13	3.98496	2.32e-14	3.98496	0.000557465
4.06015	4.37e-14	4.06015	3.5e-14	4.06015	0.000975028
4.13534	2.05e-14	4.13534	6.05e-14	4.13534	0.00185458
4.21053	1.29e-13	4.21053	1.17e-13	4.21053	0.00332095
4.28571	1.16e-13	4.28571	3.06e-14	4.28571	0.00536345
4.3609	1.27e-13	4.3609	8.38e-14	4.3609	0.00721702
4.43609	1.8e-14	4.43609	2.72e-14	4.43609	0.00737821
4.51128	3.1e-14	4.51128	9.58e-14	4.51128	0.00553854
4.58647	5.99e-14	4.58647	4e-14	4.58647	0.00298477
4.66165	1.3e-13	4.66165	1.72e-14	4.66165	0.00102822
4.73684	3.68e-14	4.73684	8.75e-14	4.73684	0.000229019
4.81203	1.07e-13	4.81203	5e-14	4.81203	3.22e-05
4.88722	3.82e-14	4.88722	3.1e-14	4.88722	2.78e-06
4.96241	1.36e-14	4.96241	2.12e-14	4.96241	1.56e-07
5.03759	6.12e-14	5.03759	1.61e-14	5.03759	5.2e-09
5.11278	2.89e-14	5.11278	1.36e-14	5.11278	1.1e-10
5.18797	1.45e-14	5.18797	1.29e-13	5.18797	2.52e-14
5.26316	8.73e-14	5.26316	1.33e-13	5.26316	9.47e-14
5.33835	5.73e-14	5.33835	1.47e-14	5.33835	1.78e-14
5.41353	4.09e-14	5.41353	1.75e-14	5.41353	9.04e-14
5.48872	3.2e-14	5.48872	2.21e-14	5.48872	4.1e-14
5.56391	2.75e-14	5.56391	2.9e-14	5.56391	3.18e-14
5.6391	2.57e-14	5.6391	3.9e-14	5.6391	3.04e-14
5.71429	2.61e-14	5.71429	5.35e-14	5.71429	3.61e-14
5.78947	2.84e-14	5.78947	7.42e-14	5.78947	5.71e-14
5.86466	3.28e-14	5.86466	1.03e-13	5.86466	7.68e-14
5.93985	3.96e-14	5.93985	1.44e-14	5.93985	1.07e-13
6.01504	4.96e-14	6.01504	2.18e-14	6.01504	1.7e-14
6.09023	6.35e-14	6.09023	3.27e-14	6.09023	3.44e-14
6.16541	8.32e-14	6.16541	4.86e-14	6.16541	9.89e-14
6.2406	1.09e-13	6.2406	7.14e-14	6.2406	2.2e-14
6.31579	1.45e-14	6.31579	1.03e-13	6.31579	6.77e-14
6.39098	2.05e-14	6.39098	1.47e-14	6.39098	1.68e-14
6.46617	2.87e-14	6.46617	2.29e-14	6.46617	5.59e-14
6.54135	4.01e-14	6.54135	3.46e-14	6.54135	1.54e-14
6.61654	5.52e-14	6.61654	5.13e-14	6.61654	5.69e-14
6.69173	7.56e-14	6.69173	7.39e-14	6.69173	1.78e-14
6.76692	1.02e-13	6.76692	1.04e-13	6.76692	7.37e-14
6.84211	1.37e-14	6.84211	1.43e-14	6.84211	2.7e-14
6.91729	1.95e-14	6.91729	2.11e-14	6.91729	1.31e-13
6.99248	2.72e-14	6.99248	3e-14	6.99248	5.92e-14
7.06767	3.74e-14	7.06767	4.15e-14	7.06767	2.45e-14
7.14286	5.07e-14	7.14286	5.54e-14	7.14286	1.31e-13
7.21805	6.78e-14	7.21805	7.18e-14	7.21805	6.74e-14
7.29323	8.92e-14	7.29323	9.05e-14	7.29323	3.31e-14
7.36842	1.16e-13	7.36842	1.11e-13	7.36842	1.53e-14
7.44361	1.49e-14	7.44361	1.34e-14	7.44361	8.72e-14
7.5188	2.03e-14	7.5188	1.66e-14	7.5188	4.84e-14
7.59399	2.73e-14	7.59399	1.99e-14	7.59399	2.61e-14
7.66917	3.6e-14	7.66917	2.32e-14	7.66917	1.35e-14
7.74436	4.69e-14	7.74436	2.63e-14	7.74436	8.4e-14
7.81955	6.02e-14	7.81955	2.92e-14	7.81955	5.16e-14
7.89474	7.63e-14	7.89474	3.17e-14	7.89474	3.11e-14
7.96992	9.57e-14	7.96992	3.38e-14	7.96992	1.83e-14
8.04511	1.18e-13	8.04511	3.55e-14	8.04511	1.16e-13
8.1203	1.45e-14	8.1203	3.67e-14	8.1203	7.87e-14
8.19549	1.89e-14	8.19549	3.75e-14	8.19549	5.32e-14
8.27068	2.41e-14	8.27068	3.79e-14	8.27068	3.56e-14
8.34586	3.04e-14	8.34586	3.8e-14	8.34586	2.37e-14
8.42105	3.79e-14	8.42105	3.79e-14	8.42105	1.57e-14
8.49624	4.66e-14	8.49624	3.75e-14	8.49624	1.17e-13
8.57143	5.69e-14	8.57143	3.7e-14	8.57143	8.7e-14
8.64662	6.86e-14	8.64662	3.65e-14	8.64662	6.49e-14
8.7218	8.21e-14	8.7218	3.58e-14	8.7218	4.82e-14
8.79699	9.73e-14	8.79699	3.51e-14	8.79699	3.59e-14
8.87218	1.15e-13	8.87218	3.45e-14	8.87218	2.67e-14
8.94737	1.34e-14	8.94737	3.38e-14	8.94737	1.98e-14
9.02256	1.64e-14	9.02256	3.32e-14	9.02256	1.46e-14
9.09774	1.98e-14	9.09774	3.26e-14	9.09774	1.14e-13
9.17293	2.38e-14	9.17293	3.2e-14	9.17293	9.2e-14
9.24812	2.82e-14	9.24812	3.15e-14	9.24812	7.38e-14
9.32331	3.33e-14	9.32331	3.1e-14	9.32331	5.94e-14
9.3985	3.9e-14	9.3985	3.05e-14	9.3985	4.78e-14
9.47368	4.52e-14	9.47368	3.01e-14	9.47368	3.84e-14
9.54887	5.24e-14	9.54887	2.98e-14	9.54887	3.08e-14
9.62406	6e-14	9.62406	2.94e-14	9.62406	2.47e-14
9.69925	6.84e-14	9.69925	2.91e-14	9.69925	1.98e-14
9.77444	7.76e-14	9.77444	2.88e-14	9.77444	1.59e-14
9.84962	8.76e-14	9.84962	2.86e-14	9.84962	1.28e-13
9.92481	9.88e-14	9.92481	2.83e-14	9.92481	1.09e-13
10	1.1e-13	10	2.81e-14	10	9.23e-14
10.0752	1.23e-13	10.0752	2.79e-14	10.0752	7.82e-14
10.1504	1.37e-14	10.1504	2.77e-14	10.1504	6.6e-14
10.2256	1.57e-14	10.2256	2.75e-14	10.2256	5.59e-14
10.3008	1.8e-14	10.3008	2.74e-14	10.3008	4.74e-14
10.3759	2.05e-14	10.3759	2.72e-14	10.3759	4.01e-14
10.4511	2.31e-14	10.4511	2.7e-14	10.4511	3.37e-14
10.5263	2.6e-14	10.5263	2.68e-14	10.5263	2.86e-14
10.6015	2.93e-14	10.6015	2.66e-14	10.6015	2.42e-14
10.6767	3.27e-14	10.6767	2.63e-14	10.6767	2.05e-14
10.7519	3.64e-14	10.7519	2.61e-14	10.7519	1.73e-14
10.8271	4.03e-14	10.8271	2.58e-14	10.8271	1.47e-14
10.9023	4.46e-14	10.9023	2.54e-14	10.9023	1.26e-13
10.9774	4.91e-14	10.9774	2.51e-14	10.9774	1.11e-13
11.0526	5.42e-14	11.0526	2.47e-14	11.0526	9.79e-14
11.1278	5.93e-14	11.1278	2.42e-14	11.1278	8.65e-14
11.203	6.48e-14	11.203	2.38e-14	11.203	7.65e-14
11.2782	7.05e-14	11.2782	2.33e-14	11.2782	6.77e-14
11.3534	7.67e-14	11.3534	2.27e-14	11.3534	5.99e-14
11.4286	8.36e-14	11.4286	2.22e-14	11.4286	5.33e-14
11.5038	9.03e-14	11.5038	2.16e-14	11.5038	4.74e-14
11.5789	9.75e-14	11.5789	2.1e-14	11.5789	4.23e-14
11.6541	1.05e-13	11.6541	2.04e-14	11.6541	3.78e-14
11.7293	1.13e-13	11.7293	1.98e-14	11.7293	3.39e-14
11.8045	1.21e-13	11.8045	1.92e-14	11.8045	3.03e-14
11.8797	1.3e-13	11.8797	1.85e-14	11.8797	2.73e-14
11.9549	1.39e-14	11.9549	1.8e-14	11.9549	2.46e-14
12.0301	1.52e-14	12.0301	1.74e-14	12.0301	2.22e-14
12.1053	1.66e-14	12.1053	1.68e-14	12.1053	2.01e-14
12.1805	1.81e-14	12.1805	1.62e-14	12.1805	1.83e-14
12.2556	1.97e-14	12.2556	1.57e-14	12.2556	1.66e-14
12.3308	2.13e-14	12.3308	1.52e-14	12.3308	1.52e-14
12.406	2.33e-14	12.406	1.47e-14	12.406	1.39e-14
12.4812	2.5e-14	12.4812	1.43e-14	12.4812	1.29e-13
12.5564	2.69e-14	12.5564	1.38e-14	12.5564	1.21e-13
12.6316	2.89e-14	12.6316	1.34e-14	12.6316	1.14e-13
12.7068	3.1e-14	12.7068	1.31e-13	12.7068	1.06e-13
12.782	3.32e-14	12.782	1.29e-13	12.782	1e-13
12.8571	3.55e-14	12.8571	1.26e-13	12.8571	9.49e-14
12.9323	3.79e-14	12.9323	1.24e-13	12.9323	9.01e-14
13.0075	4.07e-14	13.0075	1.22e-13	13.0075	8.57e-14
13.0827	4.32e-14	13.0827	1.2e-13	13.0827	8.18e-14
13.1579	4.59e-14	13.1579	1.19e-13	13.1579	7.83e-14
13.2331	4.86e-14	13.2331	1.17e-13	13.2331	7.51e-14
13.3083	5.15e-14	13.3083	1.16e-13	13.3083	7.16e-14
13.3835	5.46e-14	13.3835	1.14e-13	13.3835	6.93e-14
13.4586	5.78e-14	13.4586	1.13e-13	13.4586	6.72e-14
13.5338	6.11e-14	13.5338	1.13e-13	13.5338	6.53e-14
13.609	6.45e-14	13.609	1.12e-13	13.609	6.36e-14
13.6842	6.87e-14	13.6842	1.12e-13	13.6842	6.21e-14
13.7594	7.23e-14	13.7594	1.11e-13	13.7594	6.08e-14
13.8346	7.61e-14	13.8346	1.11e-13	13.8346	5.97e-14
13.9098	8.01e-14	13.9098	1.11e-13	13.9098	5.88e-14
13.985	8.43e-14	13.985	1.11e-13	13.985	5.8e-14
14.0602	8.86e-14	14.0602	1.12e-13	14.0602	5.7e-14
14.1353	9.32e-14	14.1353	1.12e-13	14.1353	5.66e-14
14.2105	9.8e-14	14.2105	1.13e-13	14.2105	5.63e-14
14.2857	1.03e-13	14.2857	1.14e-13	14.2857	5.61e-14
14.3609	1.1e-13	14.3609	1.16e-13	14.3609	5.6e-14
14.4361	1.15e-13	14.4361	1.18e-13	14.4361	5.6e-14
14.5113	1.2e-13	14.5113	1.19e-13	14.5113	5.61e-14
14.5865	1.26e-13	14.5865	1.21e-13	14.5865	5.63e-14
14.6617	1.32e-13	14.6617	1.24e-13	14.6617	5.66e-14
14.7368	1.38e-14	14.7368	1.26e-13	14.7368	5.65e-14
14.812	1.47e-14	14.812	1.3e-13	14.812	5.71e-14
14.8872	1.57e-14	14.8872	1.33e-14	14.8872	5.77e-14
14.9624	1.68e-14	14.9624	1.39e-14	14.9624	5.84e-14
15.0376	1.79e-14	15.0376	1.45e-14	15.0376	5.91e-14
15.1128	1.95e-14	15.1128	1.52e-14	15.1128	5.99e-14
15.188	2.06e-14	15.188	1.62e-14	15.188	6.08e-14
15.2632	2.18e-14	15.2632	1.7e-14	15.2632	6.18e-14
15.3383	2.31e-14	15.3383	1.79e-14	15.3383	6.28e-14
15.4135	2.45e-14	15.4135	1.9e-14	15.4135	6.39e-14
15.4887	2.6e-14	15.4887	2.02e-14	15.4887	6.51e-14
15.5639	2.75e-14	15.5639	2.16e-14	15.5639	6.59e-14
15.6391	2.92e-14	15.6391	2.31e-14	15.6391	6.74e-14
15.7143	3.09e-14	15.7143	2.47e-14	15.7143	6.89e-14
15.7895	3.28e-14	15.7895	2.66e-14	15.7895	7.06e-14
15.8647	3.47e-14	15.8647	2.86e-14	15.8647	7.23e-14
15.9398	3.67e-14	15.9398	3.09e-14	15.9398	7.4e-14
16.015	4.02e-14	16.015	3.34e-14	16.015	7.59e-14
16.0902	4.21e-14	16.0902	3.68e-14	16.0902	7.79e-14
16.1654	4.42e-14	16.1654	3.96e-14	16.1654	8.01e-14
16.2406	4.65e-14	16.2406	4.28e-14	16.2406	8.23e-14
16.3158	4.9e-14	16.3158	4.62e-14	16.3158	8.47e-14
16.391	5.15e-14	16.391	4.99e-14	16.391	8.71e-14
16.4662	5.43e-14	16.4662	5.4e-14	16.4662	8.94e-14
16.5414	5.72e-14	16.5414	5.83e-14	16.5414	9.23e-14
16.6165	6.03e-14	16.6165	6.3e-14	16.6165	9.53e-14
16.6917	6.35e-14	16.6917	6.79e-14	16.6917	9.84e-14
16.7669	6.69e-14	16.7669	7.32e-14	16.7669	1.02e-13
16.8421	7.04e-14	16.8421	7.88e-14	16.8421	1.05e-13
16.9173	7.41e-14	16.9173	8.46e-14	16.9173	1.09e-13
16.9925	7.8e-14	16.9925	9.08e-14	16.9925	1.13e-13
17.0677	8.57e-14	17.0677	9.72e-14	17.0677	1.17e-13
17.1429	8.92e-14	17.1429	1.07e-13	17.1429	1.21e-13
17.218	9.3e-14	17.218	1.13e-13	17.218	1.26e-13
17.2932	9.71e-14	17.2932	1.19e-13	17.2932	1.31e-13
17.3684	1.02e-13	17.3684	1.26e-13	17.3684	1.36e-14
17.4436	1.06e-13	17.4436	1.34e-14	17.4436	1.43e-14
17.5188	1.11e-13	17.5188	1.44e-14	17.5188	1.51e-14
17.594	1.17e-13	17.594	1.55e-14	17.594	1.59e-14
17.6692	1.23e-13	17.6692	1.66e-14	17.6692	1.68e-14
17.7444	1.29e-13	17.7444	1.78e-14	17.7444	1.77e-14
17.8195	1.35e-14	17.8195	1.9e-14	17.8195	1.87e-14
17.8947	1.45e-14	17.8947	2.03e-14	17.8947	1.98e-14
17.9699	1.55e-14	17.9699	2.16e-14	17.9699	2.1e-14
18.0451	1.66e-14	18.0451	2.3e-14	18.0451	2.23e-14
18.1203	1.77e-14	18.1203	2.45e-14	18.1203	2.37e-14
18.1955	2.15e-14	18.1955	2.6e-14	18.1955	2.52e-14
18.2707	2.24e-14	18.2707	3.01e-14	18.2707	2.68e-14
18.3459	2.34e-14	18.3459	3.13e-14	18.3459	2.86e-14
18.4211	2.46e-14	18.4211	3.26e-14	18.4211	3.05e-14
18.4962	2.59e-14	18.4962	3.4e-14	18.4962	3.26e-14
18.5714	2.74e-14	18.5714	3.56e-14	18.5714	3.49e-14
18.6466	2.91e-14	18.6466	3.74e-14	18.6466	3.74e-14
18.7218	3.09e-14	18.7218	3.94e-14	18.7218	4.01e-14
18.797	3.29e-14	18.797	4.14e-14	18.797	4.37e-14
18.8722	3.5e-14	18.8722	4.37e-14	18.8722	4.67e-14
18.9474	3.73e-14	18.9474	4.61e-14	18.9474	5.01e-14
19.0226	3.97e-14	19.0226	4.87e-14	19.0226	5.39e-14
19.0977	4.23e-14	19.0977	5.14e-14	19.0977	5.79e-14
19.1729	4.51e-14	19.1729	5.43e-14	19.1729	6.24e-14
19.2481	4.81e-14	19.2481	5.74e-14	19.2481	6.73e-14
19.3233	5.12e-14	19.3233	6.07e-14	19.3233	7.26e-14
19.3985	5.46e-14	19.3985	6.42e-14	19.3985	7.84e-14
19.4737	5.81e-14	19.4737	6.78e-14	19.4737	8.47e-14
19.5489	6.18e-14	19.5489	7.17e-14	19.5489	9.14e-14
19.6241	7.71e-14	19.6241	7.57e-14	19.6241	9.88e-14
19.6992	7.94e-14	19.6992	8e-14	19.6992	1.07e-13
19.7744	8.21e-14	19.7744	9.29e-14	19.7744	1.15e-13
19.8496	8.54e-14	19.8496	9.6e-14	19.8496	1.24e-13
19.9248	8.91e-14	19.9248	9.96e-14	19.9248	1.34e-14
20	9.33e-14	20	1.04e-13	20	1.47e-14
20.0752	9.79e-14	20.0752	1.08e-13	20.0752	1.62e-14
20.1504	1.03e-13	20.1504	1.13e-13	20.1504	1.77e-14
20.2256	1.08e-13	20.2256	1.18e-13	20.2256	2.06e-14
20.3008	1.14e-13	20.3008	1.23e-13	20.3008	2.22e-14
20.3759	1.21e-13	20.3759	1.29e-13	20.3759	2.4e-14
20.4511	1.27e-13	20.4511	1.35e-14	20.4511	2.6e-14
20.5263	1.35e-14	20.5263	1.45e-14	20.5263	2.81e-14
20.6015	1.46e-14	20.6015	1.54e-14	20.6015	3.05e-14
20.6767	1.58e-14	20.6767	1.65e-14	20.6767	3.3e-14
20.7519	1.71e-14	20.7519	1.76e-14	20.7519	3.57e-14
20.8271	1.85e-14	20.8271	1.88e-14	20.8271	3.86e-14
20.9023	2e-14	20.9023	2e-14	20.9023	4.18e-14
20.9774	2.17e-14	20.9774	2.14e-14	20.9774	4.52e-14
21.0526	2.35e-14	21.0526	2.28e-14	21.0526	4.89e-14
21.1278	2.55e-14	21.1278	2.43e-14	21.1278	5.29e-14
21.203	2.76e-14	21.203	2.59e-14	21.203	5.71e-14
21.2782	4.19e-14	21.2782	2.76e-14	21.2782	6.17e-14
21.3534	4.27e-14	21.3534	2.94e-14	21.3534	6.67e-14
21.4286	4.39e-14	21.4286	3.94e-14	21.4286	7.2e-14
21.5038	4.56e-14	21.5038	4.02e-14	21.5038	7.76e-14
21.5789	4.76e-14	21.5789	4.14e-14	21.5789	8.37e-14
21.6541	5.02e-14	21.6541	4.29e-14	21.6541	9.02e-14
21.7293	5.31e-14	21.7293	4.47e-14	21.7293	9.72e-14
21.8045	5.63e-14	21.8045	4.68e-14	21.8045	1.05e-13
21.8797	5.99e-14	21.8797	4.92e-14	21.8797	1.29e-13
21.9549	6.39e-14	21.9549	5.19e-14	21.9549	1.35e-14
22.0301	6.84e-14	22.0301	5.49e-14	22.0301	1.45e-14
22.1053	7.32e-14	22.1053	5.83e-14	22.1053	1.55e-14
22.1805	7.85e-14	22.1805	6.21e-14	22.1805	1.67e-14
22.2556	8.41e-14	22.2556	6.62e-14	22.2556	1.8e-14
22.3308	9.02e-14	22.3308	7.08e-14	22.3308	1.95e-14
22.406	9.68e-14	22.406	7.57e-14	22.406	2.1e-14
22.4812	1.04e-13	22.4812	8.11e-14	22.4812	2.27e-14
22.5564	1.11e-13	22.5564	8.7e-14	22.5564	2.46e-14
22.6316	1.19e-13	22.6316	9.35e-14	22.6316	2.66e-14
22.7068	1.27e-13	22.7068	1e-13	22.7068	2.88e-14
22.782	1.36e-14	22.782	1.08e-13	22.782	3.11e-14
22.8571	1.5e-14	22.8571	1.16e-13	22.8571	3.36e-14
22.9323	1.65e-14	22.9323	1.25e-13	22.9323	3.63e-14
23.0075	1.81e-14	23.0075	1.44e-14	23.0075	3.92e-14
23.0827	1.98e-14	23.0827	1.59e-14	23.0827	4.23e-14
23.1579	2.17e-14	23.1579	1.76e-14	23.1579	4.57e-14
23.2331	2.37e-14	23.2331	1.95e-14	23.2331	4.93e-14
23.3083	5.03e-14	23.3083	2.15e-14	23.3083	5.31e-14
23.3835	4.96e-14	23.3835	4.25e-14	23.3835	5.73e-14
23.4586	4.95e-14	23.4586	4.28e-14	23.4586	6.18e-14
23.5338	5e-14	23.5338	4.37e-14	23.5338	6.66e-14
23.609	5.1e-14	23.609	4.49e-14	23.609	7.18e-14
23.6842	5.26e-14	23.6842	4.66e-14	23.6842	7.73e-14
23.7594	5.46e-14	23.7594	4.87e-14	23.7594	8.33e-14
23.8346	5.71e-14	23.8346	5.13e-14	23.8346	8.97e-14
23.9098	6.02e-14	23.9098	5.42e-14	23.9098	1.34e-14
23.985	6.37e-14	23.985	5.77e-14	23.985	1.39e-14
24.0602	6.79e-14	24.0602	6.16e-14	24.0602	1.45e-14
24.1353	7.26e-14	24.1353	6.6e-14	24.1353	1.52e-14
24.2105	7.79e-14	24.2105	7.09e-14	24.2105	1.6e-14
24.2857	8.38e-14	24.2857	7.64e-14	24.2857	1.7e-14
24.3609	9.04e-14	24.3609	8.25e-14	24.3609	1.82e-14
24.4361	9.77e-14	24.4361	8.92e-14	24.4361	1.95e-14
24.5113	1.06e-13	24.5113	9.65e-14	24.5113	2.09e-14
24.5865	1.15e-13	24.5865	1.05e-13	24.5865	2.25e-14
24.6617	1.24e-13	24.6617	1.14e-13	24.6617	2.43e-14
24.7368	1.35e-14	24.7368	1.23e-13	24.7368	2.63e-14
24.812	1.51e-14	24.812	1.39e-14	24.812	2.84e-14
24.8872	1.7e-14	24.8872	1.56e-14	24.8872	3.08e-14
24.9624	1.9e-14	24.9624	1.76e-14	24.9624	3.33e-14
25.0376	2.12e-14	25.0376	1.98e-14	25.0376	3.61e-14
25.1128	2.37e-14	25.1128	2.22e-14	25.1128	3.9e-14
25.188	2.64e-14	25.188	2.5e-14	25.188	4.22e-14
25.2632	2.94e-14	25.2632	2.81e-14	25.2632	4.57e-14
25.3383	3.26e-14	25.3383	3.15e-14	25.3383	4.94e-14
25.4135	3.61e-14	25.4135	3.54e-14	25.4135	5.34e-14
25.4887	3.99e-14	25.4887	3.98e-14	25.4887	5.76e-14
25.5639	4.4e-14	25.5639	4.46e-14	25.5639	6.22e-14
25.6391	4.85e-14	25.6391	5e-14	25.6391	6.7e-14
25.7143	2.26e-14	25.7143	5.61e-14	25.7143	7.23e-14
25.7895	2.06e-14	25.7895	6.29e-14	25.7895	7.78e-14
25.8647	1.91e-14	25.8647	2.37e-14	25.8647	8.38e-14
25.9398	1.8e-14	25.9398	2.3e-14	25.9398	9.03e-14
26.015	1.72e-14	26.015	2.27e-14	26.015	9.71e-14
26.0902	1.67e-14	26.0902	2.27e-14	26.0902	1.05e-13
26.1654	1.64e-14	26.1654	2.31e-14	26.1654	1.12e-13
26.2406	1.64e-14	26.2406	2.38e-14	26.2406	1.21e-13
26.3158	1.66e-14	26.3158	2.49e-14	26.3158	1.3e-13
26.391	1.69e-14	26.391	2.64e-14	26.391	3.99e-14
26.4662	1.75e-14	26.4662	2.82e-14	26.4662	3.91e-14
26.5414	1.83e-14	26.5414	3.05e-14	26.5414	3.87e-14
26.6165	1.92e-14	26.6165	3.32e-14	26.6165	3.86e-14
26.6917	2.04e-14	26.6917	3.64e-14	26.6917	3.89e-14
26.7669	2.18e-14	26.7669	4.02e-14	26.7669	3.96e-14
26.8421	2.34e-14	26.8421	4.46e-14	26.8421	4.05e-14
26.9173	2.53e-14	26.9173	4.97e-14	26.9173	4.19e-14
26.9925	2.74e-14	26.9925	5.56e-14	26.9925	4.35e-14
27.0677	2.99e-14	27.0677	6.23e-14	27.0677	4.56e-14
27.1429	3.26e-14	27.1429	6.99e-14	27.1429	4.8e-14
27.218	3.58e-14	27.218	7.84e-14	27.218	5.08e-14
27.2932	3.93e-14	27.2932	8.81e-14	27.2932	5.4e-14
27.3684	4.32e-14	27.3684	9.89e-14	27.3684	5.77e-14
27.4436	4.76e-14	27.4436	1.11e-13	27.4436	6.18e-14
27.5188	5.24e-14	27.5188	1.25e-13	27.5188	6.64e-14
27.594	5.78e-14	27.594	1.39e-14	27.594	7.15e-14
27.6692	6.38e-14	27.6692	1.64e-14	27.6692	7.72e-14
27.7444	7.05e-14	27.7444	1.92e-14	27.7444	8.33e-14
27.8195	7.78e-14	27.8195	2.24e-14	27.8195	9.01e-14
27.8947	8.59e-14	27.8947	2.6e-14	27.8947	9.74e-14
27.9699	9.48e-14	27.9699	3.01e-14	27.9699	1.05e-13
28.0451	1.05e-13	28.0451	3.46e-14	28.0451	1.14e-13
28.1203	1.15e-13	28.1203	3.97e-14	28.1203	1.23e-13
28.1955	1.27e-13	28.1955	4.54e-14	28.1955	1.33e-13
28.2707	1.4e-14	28.2707	5.18e-14	28.2707	1.43e-14
28.3459	1.6e-14	28.3459	5.88e-14	28.3459	1.59e-14
28.4211	1.83e-14	28.4211	6.65e-14	28.4211	1.77e-14
28.4962	2.09e-14	28.4962	7.5e-14	28.4962	1.96e-14
28.5714	2.38e-14	28.5714	8.44e-14	28.5714	2.17e-14
28.6466	2.7e-14	28.6466	9.46e-14	28.6466	2.39e-14
28.7218	1.4e-14	28.7218	1.06e-13	28.7218	2.63e-14
28.797	1.17e-13	28.797	1.18e-13	28.797	2.88e-14
28.8722	9.86e-14	28.8722	4.54e-14	28.8722	3.15e-14
28.9474	8.39e-14	28.9474	3.79e-14	28.9474	3.44e-14
29.0226	7.21e-14	29.0226	3.18e-14	29.0226	3.75e-14
29.0977	6.25e-14	29.0977	2.69e-14	29.0977	4.09e-14
29.1729	5.48e-14	29.1729	2.31e-14	29.1729	4.44e-14
29.2481	4.86e-14	29.2481	2e-14	29.2481	4.81e-14
29.3233	4.36e-14	29.3233	1.75e-14	29.3233	5.2e-14
29.3985	3.96e-14	29.3985	1.55e-14	29.3985	5.63e-14
29.4737	3.64e-14	29.4737	1.39e-14	29.4737	6.07e-14
29.5489	3.39e-14	29.5489	1.3e-13	29.5489	7.3e-14
29.6241	3.2e-14	29.6241	1.23e-13	29.6241	6.65e-14
29.6992	3.06e-14	29.6992	1.18e-13	29.6992	6.1e-14
29.7744	2.97e-14	29.7744	1.13e-13	29.7744	5.63e-14
29.8496	2.91e-14	29.8496	1.11e-13	29.8496	5.24e-14
29.9248	2.89e-14	29.9248	1.09e-13	29.9248	4.91e-14
30	5.8e-14	30	2.17e-13	30	9.26e-14

## Sheet: Fig 5d p18m A273V I269F CD melt
CD Melting Profiles Raw data																CD Melting Profiles Raw data																CD Melting Profiles Raw data
WT Repeat 1					WT Repeat 2					WT Repeat 3						A273V Repeat 1					A273V Repeat 2					A273V Repeat 3						I269F Repeat 1					I269F Repeat 2					I269F Repeat 3
Raw Data		Residual	Spline fit		Raw Data		Residual	Spline fit		Raw Data		Residual	Spline fit			Raw Data		Residual	Spline fit		Raw Data		Residual	Spline fit		Raw Data		Residual	Spline fit			Raw Data		Residual	Spline fit		Raw Data		Residual	Spline fit		Raw Data		Residual	Spline fit
Temperature	CD (mdeg)	Residual [Interpolated Spline CD - Raw CD] CD (mdeg)	Spline Fit Temperature	Spline Fit CD (mdeg)	Temperature	CD (mdeg)	Residual [Interpolated Spline CD - Raw CD] CD (mdeg)	Spline Fit Temperature	Spline Fit CD (mdeg)	Temperature	CD (mdeg)	Residual [Interpolated Spline CD - Raw CD] CD (mdeg)	Spline Fit Temperature	Spline Fit CD (mdeg)		Temperature	CD (mdeg)	Residual [Interpolated Spline CD - Raw CD] CD (mdeg)	Spline Fit Temperature	Spline Fit CD (mdeg)	Temperature	CD (mdeg)	Residual [Interpolated Spline CD - Raw CD] CD (mdeg)	Spline Fit Temperature	Spline Fit CD (mdeg)	Temperature	CD (mdeg)	Residual [Interpolated Spline CD - Raw CD] CD (mdeg)	Spline Fit Temperature	Spline Fit CD (mdeg)		Temperature	CD (mdeg)	Residual [Interpolated Spline CD - Raw CD] CD (mdeg)	Spline Fit Temperature	Spline Fit CD (mdeg)	Temperature	CD (mdeg)	Residual [Interpolated Spline CD - Raw CD] CD (mdeg)	Spline Fit Temperature	Spline Fit CD (mdeg)	Temperature	CD (mdeg)	Residual [Interpolated Spline CD - Raw CD] CD (mdeg)	Spline Fit Temperature	Spline Fit CD (mdeg)
10	-30.635	-0.0306759	10	-30.6043	10	-31.4193	-0.0292574	10	-31.39	10	-27.224	-0.0132186	10	-27.2108		10.01	-28.6556	0.0186223	10.01	-28.6742	9.99	-31.2648	0.0339705	9.99	-31.2988	10	-30.2304	0.0355969	10	-30.266		10	-30.504	0.0478829	10	-30.5519	9.99	-32.6973	-0.0218083	9.99	-32.6755	9.98	-27.3958	-0.0726111	9.98	-27.3232
10.52	-30.495	0.0630909	10.0616	-30.5987	10.36	-31.3544	-0.0160912	10.0636	-31.3807	10.42	-27.1264	0.0595701	10.0669	-27.2069		10.4	-28.6596	0.0464767	10.0695	-28.6793	10.52	-31.3289	-0.0302974	10.0513	-31.2988	10.48	-30.3076	-0.0825821	10.0586	-30.2608		10.43	-30.5438	-0.0740292	10.0594	-30.5402	10.45	-32.6977	0.0161631	10.0504	-32.6806	10.24	-27.2361	0.053413	10.0379	-27.3156
10.78	-30.6126	-0.0755462	10.1231	-30.5931	10.59	-31.1881	0.12	10.1271	-31.3715	10.56	-27.2197	-0.0423074	10.1338	-27.203		10.7	-28.8843	-0.160385	10.129	-28.6844	10.74	-31.3548	-0.0566207	10.1127	-31.2988	10.7	-30.1755	0.0331446	10.1171	-30.2557		10.78	-30.4203	-0.00779021	10.1187	-30.5286	10.79	-32.791	-0.0516201	10.1107	-32.6858	10.57	-27.1915	0.0587991	10.0958	-27.3081
10.84	-30.4255	0.107023	10.1847	-30.5876	10.79	-31.2645	0.0206325	10.1907	-31.3622	10.77	-27.1647	-0.000687846	10.2007	-27.199		10.83	-28.6434	0.0850782	10.1885	-28.6894	10.81	-31.2358	0.0621732	10.174	-31.2988	10.76	-30.1895	0.0151112	10.1757	-30.2505		10.91	-30.4506	-0.0555243	10.1781	-30.5171	10.93	-32.664	0.0846598	10.1711	-32.6909	10.83	-27.1954	0.0295635	10.1537	-27.3006
11.06	-30.5655	-0.0482871	10.2462	-30.582	10.96	-31.3432	-0.0743434	10.2543	-31.3531	11.15	-27.2339	-0.0963224	10.2676	-27.1951		11.1	-28.8518	-0.122216	10.248	-28.6943	11.05	-31.4051	-0.108161	10.2354	-31.2988	11.07	-30.2245	-0.0368817	10.2343	-30.2455		11.26	-30.2584	0.104102	10.2374	-30.5057	11.26	-32.7383	0.028359	10.2314	-32.6959	11.04	-27.2246	-0.0148387	10.2116	-27.2931
11.41	-30.5806	-0.0825373	10.3078	-30.5765	11.23	-31.3004	-0.0496146	10.3179	-31.3442	11.3	-27.0271	0.099056	10.3345	-27.1911		11.3	-28.5674	0.154035	10.3075	-28.6991	11.38	-31.2306	0.0638862	10.2967	-31.2988	11.44	-30.1153	0.0628758	10.2929	-30.2404		11.58	-30.2191	0.136892	10.2968	-30.4944	11.58	-32.8094	-0.0318476	10.2918	-32.701	11.2	-27.2461	-0.0439724	10.2695	-27.2858
11.52	-30.4396	0.0539892	10.3693	-30.5711	11.49	-31.3312	-0.0887035	10.3814	-31.3354	11.4	-27.0552	0.0632456	10.4014	-27.1871		11.37	-28.78	-0.0635002	10.367	-28.7036	11.46	-31.2467	0.0469573	10.358	-31.2987	11.56	-30.176	0.00173025	10.3514	-30.2355		11.65	-30.4229	-0.0650311	10.3562	-30.4833	11.71	-32.7907	-0.0109391	10.3521	-32.7059	11.51	-27.1893	0.0077125	10.3274	-27.2786
11.77	-30.4417	0.044387	10.4309	-30.5657	11.59	-31.1703	0.0707756	10.445	-31.3268	11.65	-27.1619	-0.0609971	10.4683	-27.183		11.64	-28.546	0.143244	10.4265	-28.708	11.96	-31.2359	0.0479401	10.4194	-31.2987	11.81	-30.2712	-0.0926732	10.41	-30.2307		12.11	-30.5097	-0.124561	10.4155	-30.4724	12.11	-32.7924	-0.0149653	10.4125	-32.7108	11.85	-27.313	-0.112418	10.3853	-27.2715
12.03	-30.5645	-0.08263	10.4925	-30.5604	11.73	-31.2073	0.0329164	10.5086	-31.3184	11.96	-27.0355	0.0525796	10.5352	-27.1789		11.96	-28.7779	-0.129374	10.486	-28.712	12.29	-31.2214	0.048707	10.4807	-31.2986	12.17	-30.1096	0.0673336	10.4686	-30.2259		12.37	-30.485	-0.0860726	10.4749	-30.4618	12.37	-32.7693	-0.00146615	10.4728	-32.7157	11.98	-27.156	0.0469352	10.4432	-27.2646
12.26	-30.4046	0.0762409	10.554	-30.5552	12.2	-31.1744	0.0662807	10.5722	-31.3103	12.09	-27.2199	-0.132364	10.6021	-27.1748		12.13	-28.5445	0.0829957	10.5455	-28.7158	12.34	-31.409	-0.14167	10.542	-31.2986	12.28	-30.1161	0.0581147	10.5271	-30.2213		12.48	-30.3725	0.0289173	10.5343	-30.4514	12.43	-32.8462	-0.0815587	10.5332	-32.7204	12.13	-27.1357	0.0697821	10.5011	-27.258
12.43	-30.5098	-0.028276	10.6156	-30.5501	12.4	-31.2391	-1.227e-05	10.6357	-31.3025	12.2	-27.1088	-0.0187984	10.669	-27.1705		12.27	-28.7423	-0.129947	10.605	-28.7192	12.58	-31.2591	-0.00814564	10.6034	-31.2985	12.66	-30.186	-0.035965	10.5857	-30.2169		12.62	-30.4007	-0.000569218	10.5936	-30.4414	12.58	-32.7049	0.0500798	10.5935	-32.7251	12.46	-27.2091	-0.00179047	10.559	-27.2515
12.56	-30.5078	-0.0250129	10.6771	-30.5451	12.46	-31.2464	-0.0083486	10.6993	-31.2951	12.49	-27.0021	0.105638	10.7359	-27.1662		12.42	-28.5327	0.0669734	10.6645	-28.7223	12.89	-31.1543	0.0668915	10.6647	-31.2984	12.91	-30.1318	-0.0147311	10.6443	-30.2126		12.82	-30.2229	0.164144	10.653	-30.4318	12.83	-32.7419	-0.0085952	10.6539	-32.7296	12.69	-27.3303	-0.127709	10.6169	-27.2453
12.7	-30.432	0.0526309	10.7387	-30.5403	12.78	-31.2243	0.00355266	10.7629	-31.288	12.73	-27.1847	-0.0582162	10.8028	-27.1619		12.7	-28.5682	0.0207203	10.724	-28.7249	13.11	-31.2255	-0.0310001	10.7261	-31.2982	13.03	-30.101	-0.0041132	10.7029	-30.2084		12.95	-30.3854	-0.0139792	10.7123	-30.4225	12.98	-32.6483	0.0686759	10.7142	-32.734	12.85	-27.1152	0.080669	10.6748	-27.2393
13.02	-30.5002	-0.0123903	10.8002	-30.5355	13	-31.286	-0.0689604	10.8265	-31.2814	12.81	-27.0488	0.0831055	10.8697	-27.1574		12.89	-28.5899	-0.00111558	10.7835	-28.7271	13.2	-31.0734	0.109404	10.7874	-31.298	13.18	-30.1524	-0.0826679	10.7614	-30.2045		13.13	-30.374	-0.0301936	10.7717	-30.4137	13.11	-32.7204	-0.018921	10.7746	-32.7383	12.96	-27.2393	-0.0492827	10.7327	-27.2337
13.29	-30.5533	-0.0679738	10.8618	-30.5309	13.15	-31.2318	-0.0234976	10.89	-31.2751	12.99	-27.1383	0.00182819	10.9366	-27.1528		13.06	-28.576	0.0146878	10.8429	-28.7288	13.29	-31.2597	-0.0888015	10.8487	-31.2978	13.42	-29.9184	0.10825	10.82	-30.2008		13.45	-30.2886	0.00162623	10.8311	-30.4054	13.39	-32.612	0.0551705	10.8349	-32.7424	13.18	-27.0954	0.0810087	10.7906	-27.2284
13.43	-30.4539	0.0268196	10.9234	-30.5265	13.43	-31.1456	0.0442728	10.9536	-31.2694	13.25	-27.0403	0.0957188	11.0035	-27.1482		13.23	-28.6383	-0.0460606	10.9024	-28.73	13.66	-31.2211	-0.0978477	10.9101	-31.2976	13.62	-30.0354	-0.0390681	10.8786	-30.1973		13.64	-30.2981	-0.0340042	10.8904	-30.3975	13.6	-32.712	-0.068108	10.8953	-32.7464	13.41	-27.1049	0.0563607	10.8485	-27.2234
13.56	-30.461	0.0127532	10.9849	-30.5222	13.65	-31.224	-0.0497768	11.0172	-31.2642	13.36	-27.2689	-0.14251	11.0704	-27.1434		13.4	-28.6334	-0.0421393	10.9619	-28.7306	13.92	-31.0799	0.0155239	10.9714	-31.2973	13.76	-29.9857	-0.00478308	10.9371	-30.194		13.83	-30.1873	0.0612496	10.9498	-30.3903	13.78	-32.5757	0.0523356	10.9556	-32.7503	13.66	-27.0919	0.0544297	10.9064	-27.2188
13.74	-30.4484	0.0106032	11.0465	-30.5181	13.74	-31.2511	-0.0834065	11.0807	-31.2595	13.52	-27.1524	-0.0476541	11.1373	-27.1385		13.57	-28.5496	0.0359727	11.0214	-28.7306	14.05	-30.8949	0.18979	11.0328	-31.297	14.02	-29.9418	0.0273785	10.9957	-30.191		13.99	-30.34	-0.0927829	11.0092	-30.3836	13.97	-32.6756	-0.0580988	11.016	-32.7539	13.77	-27.1555	-0.0145317	10.9643	-27.2146
13.96	-30.2845	0.149131	11.108	-30.5142	13.92	-31.0224	0.132055	11.1443	-31.2554	13.9	-27.0082	0.0281688	11.2042	-27.1335		13.76	-28.4755	0.0957738	11.0809	-28.7299	14.17	-31.0883	-0.0113052	11.0941	-31.2967	14.21	-29.9897	-0.0181056	11.0543	-30.1883		14.16	-30.278	-0.0211005	11.0685	-30.3775	14.13	-32.6745	-0.0599075	11.0763	-32.7574	13.95	-27.1851	-0.051436	11.0222	-27.2108
14.15	-30.5508	-0.142923	11.1696	-30.5105	14.2	-31.0967	0.0364713	11.2079	-31.2519	14.11	-26.8487	0.153104	11.2711	-27.1284		13.96	-28.5961	-0.0482041	11.1404	-28.7286	14.36	-31.3249	-0.255983	11.1554	-31.2963	14.31	-30.019	-0.0438162	11.1129	-30.1859		14.35	-30.2944	-0.0180481	11.1279	-30.372	14.33	-32.582	0.0346712	11.1367	-32.7606	14.2	-27.2135	-0.0892943	11.0801	-27.2075
14.41	-30.5305	-0.158913	11.2311	-30.507	14.44	-31.1963	-0.0823057	11.2715	-31.2489	14.14	-27.1066	-0.108899	11.338	-27.1232		14.11	-28.5502	-0.0237159	11.1999	-28.7266	14.56	-30.8951	0.170329	11.2168	-31.2959	14.54	-29.9322	0.053809	11.1714	-30.1837		14.56	-30.2115	0.090244	11.1872	-30.3673	14.54	-32.559	0.0631281	11.197	-32.7637	14.38	-27.1817	-0.0657272	11.1381	-27.2046
14.56	-30.282	0.0703241	11.2927	-30.5037	14.55	-30.931	0.173843	11.335	-31.2465	14.35	-27.0044	-0.0264061	11.4049	-27.1181		14.31	-28.4421	0.0530331	11.2594	-28.7238	14.83	-31.0765	-0.00851308	11.2781	-31.2954	14.8	-29.9775	0.0183982	11.23	-30.1819		14.76	-30.2712	0.0516341	11.2466	-30.3633	14.77	-32.6428	-0.0155446	11.2574	-32.7665	14.56	-27.1256	-0.0206566	11.196	-27.2023
14.72	-30.2168	0.118032	11.3543	-30.5006	14.72	-31.1758	-0.0856212	11.3986	-31.2446	14.68	-26.9426	0.035234	11.4718	-27.113		14.6	-28.587	-0.137417	11.3189	-28.7202	15.06	-31.0729	0.00299581	11.3394	-31.2949	15.07	-29.9757	0.0182029	11.2886	-30.1804		14.95	-30.4109	-0.0770534	11.306	-30.3601	14.93	-32.5861	0.0414829	11.3177	-32.7691	14.74	-26.9508	0.138897	11.2539	-27.2004
15.01	-30.2568	0.0585449	11.4158	-30.4978	14.98	-31.0948	-0.0278773	11.4622	-31.243	14.93	-26.9783	0.013846	11.5387	-27.1082		14.88	-28.3366	0.0764655	11.3784	-28.7158	15.17	-31.0396	0.0416863	11.4008	-31.2943	15.2	-30.0261	-0.0398947	11.3471	-30.1793		15.14	-30.2275	0.103553	11.3653	-30.3576	15.16	-32.7151	-0.0957366	11.3781	-32.7715	14.94	-27.0442	0.0223832	11.3118	-27.199
15.23	-30.2903	0.0199382	11.4774	-30.4952	15.23	-30.9478	0.0973783	11.5258	-31.2419	15.07	-27.0826	-0.0809057	11.6056	-27.1037		15.06	-28.3456	0.051541	11.4379	-28.7107	15.26	-31.1726	-0.0863667	11.4621	-31.2936	15.22	-29.9809	0.00376952	11.4057	-30.1785		15.35	-30.2664	0.0468952	11.4247	-30.356	15.35	-32.5537	0.04875	11.4384	-32.7736	15.11	-27.1249	-0.0815514	11.3697	-27.198
15.37	-30.4334	-0.123875	11.5389	-30.4929	15.44	-31.1695	-0.140795	11.5893	-31.2411	15.16	-26.9964	0.0110279	11.6725	-27.0996		15.11	-28.4403	-0.0464209	11.4974	-28.705	15.64	-31.0979	0.00813808	11.5235	-31.2929	15.69	-29.9623	-0.0301634	11.4643	-30.178		15.53	-30.377	-0.0875968	11.484	-30.3553	15.56	-32.5796	-0.00438279	11.4988	-32.7755	15.38	-26.9343	0.071043	11.4276	-27.1973
15.45	-30.3657	-0.056143	11.6005	-30.4908	15.52	-31.1369	-0.113802	11.6529	-31.2406	15.32	-27.0545	-0.039209	11.7394	-27.0959		15.35	-28.3905	-0.00698096	11.5569	-28.6988	15.91	-31.0487	0.062258	11.5848	-31.2921	16	-29.8986	-0.0040887	11.5229	-30.1778		15.76	-30.3908	-0.138404	11.5434	-30.3554	15.77	-32.4227	0.119984	11.5591	-32.7771	15.56	-26.9306	0.0524069	11.4855	-27.197
15.8	-30.2636	0.044915	11.662	-30.4889	15.77	-30.9123	0.0965025	11.7165	-31.2403	15.55	-26.9007	0.117851	11.8063	-27.0927		15.62	-28.3411	0.0369741	11.6164	-28.692	16.07	-31.1186	-0.0117849	11.6461	-31.2911	16.14	-29.8881	-0.00707539	11.5814	-30.1777		15.97	-30.3061	-0.0887771	11.6028	-30.3565	15.95	-32.5556	-0.04215	11.6195	-32.7784	15.71	-27.0743	-0.105853	11.5434	-27.1971
16.05	-30.1998	0.100916	11.7236	-30.4872	16.04	-31.0431	-0.0428241	11.7801	-31.2401	15.77	-27.0837	-0.0697674	11.8732	-27.0902		15.9	-28.3964	-0.023763	11.6759	-28.6849	16.16	-31.1503	-0.0488522	11.7075	-31.29	16.32	-29.8278	0.041697	11.64	-30.1778		16.16	-30.1155	0.0732668	11.6621	-30.3583	16.11	-32.634	-0.145543	11.6798	-32.7794	15.97	-26.8455	0.111141	11.6013	-27.1973
16.26	-30.4247	-0.139168	11.7852	-30.4857	16.28	-30.9038	0.0937136	11.8436	-31.2402	15.98	-26.9166	0.088025	11.9401	-27.0885		16.01	-28.3256	0.0433916	11.7354	-28.6775	16.33	-31.1016	-0.0171499	11.7688	-31.2888	16.63	-29.85	0.0132501	11.6986	-30.1781		16.36	-30.0385	0.126652	11.7215	-30.3608	16.31	-32.5357	-0.0745203	11.7402	-32.7801	16.22	-27.0395	-0.0748314	11.6592	-27.1978
16.37	-30.3466	-0.0719421	11.8467	-30.4845	16.41	-30.8284	0.168236	11.9072	-31.2403	16.13	-27.0747	-0.0785199	12.007	-27.0875		16.07	-28.4008	-0.0344075	11.7949	-28.6699	16.59	-30.9622	0.0820958	11.8302	-31.2874	16.89	-29.9236	-0.0613985	11.7571	-30.1783		16.54	-30.2149	-0.0656213	11.7809	-30.3638	16.6	-32.3018	0.131606	11.8005	-32.7805	16.45	-26.9584	0.0244065	11.7171	-27.1985
16.48	-30.0538	0.208652	11.9083	-30.4834	16.52	-31.0998	-0.104109	11.9708	-31.2405	16.31	-26.9753	0.00993082	12.0739	-27.0874		16.42	-28.3281	0.0150886	11.8544	-28.6622	16.81	-31.0841	-0.0813819	11.8915	-31.2858	17.09	-29.769	0.0890222	11.8157	-30.1785		16.73	-30.029	0.108087	11.8402	-30.3672	16.81	-32.4779	-0.0571158	11.8609	-32.7806	16.59	-26.963	0.0325558	11.775	-27.1993
16.77	-30.3055	-0.077722	11.9698	-30.4825	16.72	-31.0473	-0.0549708	12.0343	-31.2406	16.54	-27.0081	-0.036337	12.1408	-27.0883		16.69	-28.3444	-0.0249557	11.9139	-28.6545	16.97	-30.9116	0.0597891	11.9528	-31.2841	17.18	-29.8781	-0.0241259	11.8743	-30.1787		16.96	-30.1235	0.00370307	11.8996	-30.3709	16.96	-32.3775	0.0371489	11.9212	-32.7803	16.69	-27.1107	-0.106417	11.8329	-27.2003
16.99	-30.1942	0.00943666	12.0314	-30.4819	16.97	-30.9728	0.00964616	12.0979	-31.2407	16.78	-26.8963	0.0627244	12.2077	-27.0903		16.88	-28.306	-0.00410535	11.9734	-28.6468	17.09	-31.0117	-0.0629917	12.0142	-31.2821	17.26	-29.9175	-0.068678	11.9329	-30.1788		17.13	-30.1229	-0.000539671	11.9589	-30.3749	17.1	-32.2133	0.197226	11.9816	-32.7798	16.98	-27.0433	-0.0217268	11.8908	-27.2013
17.16	-30.2186	-0.0293741	12.0929	-30.4814	17.17	-30.9558	0.0121502	12.1615	-31.2407	16.99	-27.0219	-0.0735041	12.2746	-27.0933		16.97	-28.415	-0.121228	12.0329	-28.6393	17.36	-30.8858	0.0193237	12.0755	-31.2799	17.58	-29.691	0.119277	11.9914	-30.1787		17.34	-30.1007	0.0173964	12.0183	-30.3789	17.36	-32.5115	-0.106106	12.0419	-32.7789	17.23	-27.0406	-0.0226286	11.9487	-27.2024
17.32	-30.1564	0.0243029	12.1545	-30.481	17.31	-30.9898	-0.0348637	12.2251	-31.2406	17.16	-26.9121	0.0276544	12.3415	-27.0971		17.08	-28.1539	0.130378	12.0924	-28.632	17.56	-30.8283	0.0552037	12.1369	-31.2774	17.83	-29.7343	0.0305023	12.05	-30.1784		17.54	-30.2171	-0.102239	12.0777	-30.383	17.58	-32.4886	-0.0867972	12.1023	-32.7776	17.47	-26.8818	0.112307	12.0066	-27.2034
17.52	-30.1869	-0.0102776	12.2161	-30.4809	17.53	-30.878	0.054158	12.2886	-31.2403	17.31	-26.9227	0.00915297	12.4084	-27.1016		17.41	-28.3025	-0.0415581	12.1519	-28.625	17.76	-30.8372	0.0334096	12.1982	-31.2747	18.04	-29.8246	-0.102363	12.1086	-30.1779		17.72	-30.1113	0.000882241	12.137	-30.3869	17.77	-32.2926	0.105353	12.1626	-32.776	17.63	-26.9142	0.0563515	12.0645	-27.2044
17.75	-30.1219	0.057245	12.2776	-30.4809	17.77	-30.9749	-0.0671829	12.3522	-31.2397	17.53	-26.8283	0.0910662	12.4753	-27.1066		17.65	-28.1579	0.0912183	12.2114	-28.6184	17.93	-30.8994	-0.0346009	12.2595	-31.2717	18.18	-29.7877	-0.0936694	12.1671	-30.177		17.96	-30.0793	0.029021	12.1964	-30.3906	17.9	-32.5016	-0.106939	12.223	-32.7741	17.72	-27.0403	-0.0845615	12.1224	-27.2054
17.95	-30.2614	-0.0754728	12.3392	-30.481	17.95	-31.0178	-0.125466	12.4158	-31.2388	17.76	-26.9573	-0.0524603	12.5422	-27.1119		17.82	-28.3299	-0.0877789	12.2709	-28.6123	18.11	-30.9846	-0.122452	12.3209	-31.2684	18.3	-29.7122	-0.0410475	12.2257	-30.1757		18.14	-30.1561	-0.0513507	12.2558	-30.3939	18.1	-32.4472	-0.0588804	12.2833	-32.7718	17.92	-26.8864	0.0350544	12.1803	-27.2062
18.16	-30.1192	0.0767277	12.4007	-30.4813	18.11	-30.8204	0.0621206	12.4794	-31.2377	17.96	-26.9204	-0.029182	12.6091	-27.1172		17.93	-28.2184	0.0193599	12.3304	-28.6067	18.39	-30.8641	-0.00279528	12.3822	-31.2648	18.54	-29.4943	0.138198	12.2843	-30.1741		18.36	-30.1491	-0.0500721	12.3151	-30.3968	18.39	-32.3878	-0.0120368	12.3437	-32.7691	18.2	-26.8578	0.0203058	12.2382	-27.2069
18.39	-30.2508	-0.0425502	12.4623	-30.4818	18.35	-30.8327	0.04324	12.5429	-31.2361	18.16	-26.8884	-0.0114323	12.676	-27.1225		18.14	-28.2272	0.00168702	12.3898	-28.6019	18.57	-30.7801	0.0802383	12.4435	-31.2609	18.75	-29.6524	-0.042774	12.3429	-30.1719		18.59	-30.0341	0.0566979	12.3745	-30.3991	18.6	-32.2188	0.14488	12.404	-32.7661	18.43	-26.8778	-0.0229379	12.2961	-27.2073
18.56	-30.3245	-0.107441	12.5238	-30.4824	18.59	-30.7662	0.110346	12.6065	-31.2343	18.33	-26.9079	-0.0433316	12.7429	-27.1274		18.38	-28.1958	0.0203966	12.4493	-28.5977	18.72	-30.7914	0.0666387	12.5049	-31.2567	18.96	-29.5229	0.0727775	12.4014	-30.1693		18.75	-30.1217	-0.0382719	12.4338	-30.4007	18.75	-32.2674	0.0858698	12.4644	-32.7626	18.6	-26.9085	-0.0623436	12.354	-27.2076
18.73	-30.1833	0.041659	12.5854	-30.4831	18.77	-30.8767	0.00296826	12.6701	-31.2322	18.53	-26.846	0.00388859	12.8098	-27.1319		18.57	-28.1344	0.0683834	12.5088	-28.5944	18.93	-30.739	0.113592	12.5662	-31.252	19.21	-29.4829	0.104174	12.46	-30.1661		18.93	-29.9297	0.143683	12.4932	-30.4015	18.91	-32.4245	-0.0840199	12.5247	-32.7588	18.71	-26.793	0.0499919	12.4119	-27.2076
18.92	-30.1092	0.122916	12.647	-30.4839	18.9	-30.9415	-0.0590654	12.7337	-31.2298	18.78	-26.791	0.0406981	12.8767	-27.1357		18.73	-28.2697	-0.0810071	12.5683	-28.592	19.17	-31.0705	-0.226523	12.6276	-31.2471	19.38	-29.7134	-0.12933	12.5186	-30.1622		19.11	-30.0741	-0.0127468	12.5526	-30.4015	19.16	-32.3872	-0.0690236	12.5851	-32.7546	18.93	-26.9046	-0.0656335	12.4698	-27.2072
19.16	-30.2756	-0.0379858	12.7085	-30.4847	19.13	-30.8916	-0.00505613	12.7972	-31.2271	18.93	-26.8131	0.00757414	12.9436	-27.1387		18.91	-28.0847	0.0855488	12.6278	-28.5902	19.37	-30.7985	0.0370527	12.6889	-31.2417	19.54	-29.6044	-0.0224969	12.5771	-30.1577		19.34	-30.1359	-0.0930149	12.6119	-30.4004	19.38	-32.2289	0.0688921	12.6454	-32.75	19.17	-26.7843	0.0476849	12.5277	-27.2066
19.36	-30.2708	-0.0325391	12.7701	-30.4856	19.35	-30.8687	0.0185159	12.8608	-31.2242	19.13	-26.7346	0.0707866	13.0105	-27.1406		19.17	-28.2387	-0.098741	12.6873	-28.5891	19.52	-30.9836	-0.15473	12.7502	-31.2359	19.68	-29.6762	-0.0965954	12.6357	-30.1524		19.56	-29.9426	0.0791339	12.6713	-30.3981	19.54	-32.2141	0.0693527	12.7058	-32.745	19.38	-26.8426	-0.0250722	12.5856	-27.2055
19.55	-30.2587	-0.0239058	12.8316	-30.4863	19.59	-30.8716	0.0110042	12.9244	-31.2211	19.34	-26.8388	-0.0507226	13.0774	-27.1413		19.34	-28.165	-0.0463989	12.7468	-28.5885	19.73	-30.6341	0.185408	12.8116	-31.2297	19.99	-29.4262	0.144566	12.6943	-30.1464		19.78	-29.9267	0.0703267	12.7306	-30.3947	19.7	-32.4849	-0.214706	12.7661	-32.7395	19.52	-26.828	-0.0270967	12.6435	-27.2041
19.7	-30.1233	0.105769	12.8932	-30.487	19.76	-30.9805	-0.10465	12.9879	-31.2177	19.54	-26.7087	0.0611418	13.1443	-27.1405		19.53	-28.0715	0.0225173	12.8063	-28.5884	20.03	-30.813	-0.00623356	12.8729	-31.2231	20.24	-29.5106	0.0482697	12.7529	-30.1395		19.94	-30.1059	-0.12848	12.79	-30.3899	19.97	-32.2641	-0.0121652	12.8265	-32.7337	19.75	-26.7567	0.00594417	12.7014	-27.2022
19.95	-30.2668	-0.0515051	12.9548	-30.4875	19.91	-30.8684	-0.000950573	13.0515	-31.2141	19.74	-26.9405	-0.191134	13.2112	-27.1382		19.75	-28.0577	0.00782414	12.8658	-28.5886	20.26	-30.7894	0.00782512	12.9343	-31.2161	20.46	-29.5389	0.00521842	12.8114	-30.1318		20.13	-29.935	0.0185457	12.8494	-30.3839	20.18	-32.2334	0.00891351	12.8868	-32.7274	19.97	-26.5823	0.137202	12.7593	-27.2
20.16	-30.2277	-0.0261031	13.0163	-30.4878	20.14	-30.8192	0.030853	13.1151	-31.2104	19.95	-26.6676	0.0578025	13.2781	-27.134		20.01	-28.0683	-0.0350692	12.9253	-28.5891	20.41	-30.8944	-0.103457	12.9956	-31.2088	20.59	-29.6652	-0.13194	12.87	-30.1233		20.35	-29.9866	-0.0598485	12.9087	-30.3769	20.36	-32.131	0.105225	12.9472	-32.7207	20.16	-26.7018	-0.0193801	12.8172	-27.1974
20.36	-30.2316	-0.0430559	13.0779	-30.4878	20.37	-30.7808	0.0462957	13.1787	-31.2065	20.17	-26.5881	0.110329	13.345	-27.128		20.22	-27.939	0.0703339	12.9848	-28.5898	20.51	-30.7303	0.0563777	13.0569	-31.2012	20.66	-29.542	-0.0153007	12.9286	-30.1141		20.55	-29.8816	0.0232285	12.9681	-30.3689	20.51	-32.1386	0.0931073	13.0075	-32.7138	20.36	-26.5982	0.0504475	12.8751	-27.1946
20.51	-30.1263	0.0534273	13.1394	-30.4876	20.57	-30.788	0.0146148	13.2422	-31.2025	20.35	-26.651	0.0246108	13.4119	-27.1202		20.36	-28.0389	-0.0439353	13.0443	-28.5905	20.76	-30.6177	0.157856	13.1183	-31.1934	20.97	-29.4915	-0.000316451	12.9871	-30.1043		20.74	-29.8697	0.0179006	13.0275	-30.3602	20.73	-32.2785	-0.0541254	13.0679	-32.7066	20.54	-26.8134	-0.186367	12.933	-27.1915
20.69	-30.2725	-0.101213	13.201	-30.4869	20.69	-30.8214	-0.0352034	13.3058	-31.1983	20.55	-26.6737	-0.0235353	13.4788	-27.111		20.48	-27.913	0.0708769	13.1038	-28.5912	21.05	-30.8494	-0.0879959	13.1796	-31.1855	21.23	-29.3969	0.056867	13.0457	-30.0941		20.96	-29.945	-0.0715674	13.0868	-30.3509	21.01	-32.2317	-0.021164	13.1282	-32.6993	20.73	-26.6667	-0.0500372	12.9909	-27.1882
20.96	-30.1066	0.0569606	13.2625	-30.4859	20.96	-30.6746	0.0713564	13.3694	-31.194	20.73	-26.7354	-0.107633	13.5457	-27.1006		20.78	-27.8933	0.0689445	13.1633	-28.5918	21.24	-30.8127	-0.0616696	13.2409	-31.1774	21.45	-29.4512	-0.0335947	13.1043	-30.0836		21.18	-29.7678	0.0968725	13.1462	-30.3411	21.21	-32.1748	0.0203308	13.1886	-32.6918	20.95	-26.6434	-0.0257911	13.0488	-27.1848
21.18	-30.0439	0.116172	13.3241	-30.4845	21.19	-30.7872	-0.0774627	13.433	-31.1897	20.93	-26.7143	-0.110243	13.6126	-27.0893		21.01	-28.0021	-0.0492877	13.2228	-28.5922	21.37	-30.764	-0.0207837	13.3023	-31.1693	21.56	-29.4311	-0.0328755	13.1629	-30.0729		21.33	-29.9417	-0.0807726	13.2055	-30.3311	21.35	-32.1667	0.0141144	13.2489	-32.6843	21.14	-26.4657	0.158898	13.1067	-27.1811
21.37	-30.2272	-0.0693838	13.3857	-30.4825	21.39	-30.6947	-0.0165049	13.4965	-31.1852	21.15	-26.3917	0.188128	13.6795	-27.0773		21.2	-27.9671	-0.0170242	13.2823	-28.5923	21.51	-30.7649	-0.0309049	13.3636	-31.1611	21.68	-29.2532	0.123037	13.2214	-30.0621		21.52	-29.7663	0.0915105	13.2649	-30.3209	21.5	-32.26	-0.0969189	13.3093	-32.6769	21.35	-26.6462	-0.0128188	13.1646	-27.1774
21.49	-30.1404	0.0158798	13.4472	-30.48	21.52	-30.7166	-0.0583708	13.5601	-31.1807	21.35	-26.505	0.0547898	13.7464	-27.0649		21.33	-27.9088	0.0412776	13.3418	-28.592	21.76	-30.6548	0.060198	13.425	-31.153	21.97	-29.3	0.0201752	13.28	-30.0514		21.75	-29.8022	0.0527998	13.3243	-30.3108	21.77	-32.1061	0.0228159	13.3696	-32.6696	21.57	-26.5499	0.0875741	13.2225	-27.1736
21.75	-30.1327	0.0186031	13.5088	-30.4768	21.75	-30.4849	0.140132	13.6237	-31.1761	21.54	-26.638	-0.0952283	13.8133	-27.0524		21.52	-28.0435	-0.0920413	13.4013	-28.5912	21.97	-30.6124	0.0836165	13.4863	-31.145	22.19	-29.2502	0.0256688	13.3386	-30.0408		21.96	-29.7768	0.0749995	13.3836	-30.3009	21.98	-32.0677	0.0366435	13.43	-32.6625	21.76	-26.5392	0.0924124	13.2804	-27.1698
21.95	-30.148	-0.00330747	13.5703	-30.4731	21.97	-30.6893	-0.0920973	13.6873	-31.1715	21.72	-26.4535	0.0751855	13.8802	-27.04		21.78	-28.0616	-0.108576	13.4608	-28.5899	22.13	-30.7988	-0.119408	13.5476	-31.1371	22.34	-29.35	-0.104193	13.3971	-30.0305		22.17	-29.9129	-0.0661347	13.443	-30.2913	22.14	-32.1614	-0.0722192	13.4903	-32.6556	21.96	-26.7535	-0.140612	13.3383	-27.1659
22.19	-30.081	0.0524808	13.6319	-30.4686	22.15	-30.4804	0.0979795	13.7508	-31.1669	21.95	-26.5662	-0.0523486	13.9471	-27.0279		21.97	-27.7905	0.161028	13.5203	-28.5879	22.32	-30.5741	0.0836793	13.609	-31.1295	22.52	-29.2348	-0.0237218	13.4557	-30.0207		22.34	-29.9463	-0.105041	13.5024	-30.2823	22.3	-32.0772	0.00160399	13.5507	-32.649	22.11	-26.66	-0.0673724	13.3963	-27.1622
22.35	-30.3073	-0.182261	13.6934	-30.4634	22.33	-30.6507	-0.0866862	13.8144	-31.1623	22.16	-26.4882	0.0146095	14.014	-27.0165		22.13	-28.0453	-0.0982584	13.5798	-28.5851	22.57	-30.7385	-0.109298	13.6703	-31.122	22.75	-29.2385	-0.067736	13.5143	-30.0114		22.53	-29.9444	-0.110724	13.5617	-30.2739	22.58	-31.9901	0.0838916	13.611	-32.6428	22.37	-26.6001	-0.0479391	13.4542	-27.1584
22.51	-30.0878	0.0288279	13.755	-30.4575	22.51	-30.5042	0.0507486	13.878	-31.1576	22.34	-26.5485	-0.0543056	14.0809	-27.006		22.33	-27.9315	0.00456798	13.6393	-28.5814	22.78	-30.5431	0.0648641	13.7317	-31.1149	22.98	-29.1164	0.0210721	13.5729	-30.0027		22.75	-29.7794	0.0437305	13.6211	-30.2663	22.78	-32.0751	0.00254331	13.6714	-32.637	22.58	-26.5589	-0.0375271	13.5121	-27.1548
22.77	-30.1425	-0.0377002	13.8166	-30.4509	22.78	-30.6175	-0.0644631	13.9415	-31.1529	22.52	-26.4832	0.00224462	14.1478	-26.9967		22.59	-27.948	-0.0338542	13.6988	-28.5768	22.96	-30.6048	-0.0109625	13.793	-31.1081	23.13	-29.0559	0.0649092	13.6314	-29.9949		22.96	-29.7424	0.0690214	13.6804	-30.2597	22.96	-32.1427	-0.0596794	13.7317	-32.6318	22.79	-26.3942	0.104792	13.57	-27.1513
22.99	-29.9525	0.145966	13.8781	-30.4438	23.01	-30.5219	0.039199	14.0051	-31.1481	22.75	-26.5363	-0.0636149	14.2147	-26.9887		22.79	-27.8057	0.0872427	13.7583	-28.5714	23.1	-30.4827	0.103845	13.8543	-31.1017	23.31	-29.1066	0.000120681	13.69	-29.9879		23.17	-29.8031	-0.00486672	13.7398	-30.2543	23.1	-32.0308	0.0562448	13.7921	-32.6272	22.93	-26.5316	-0.0397974	13.6279	-27.1481
23.17	-30.1486	-0.0515654	13.9397	-30.4362	23.19	-30.4839	0.0862477	14.0687	-31.1433	22.93	-26.3267	0.133681	14.2816	-26.9825		22.93	-27.8243	0.052284	13.8178	-28.5653	23.37	-30.5987	-0.0145581	13.9157	-31.0958	23.57	-29.0305	0.0653524	13.7486	-29.9819		23.32	-29.7221	0.065834	13.7992	-30.2501	23.34	-32.0868	0.00347241	13.8524	-32.6232	23.11	-26.4669	0.0258047	13.6858	-27.145
23.31	-29.9348	0.163195	14.0012	-30.4282	23.31	-30.6121	-0.036009	14.1323	-31.1384	23.14	-26.4655	-0.0228702	14.3485	-26.9781		23.11	-27.7293	0.125181	13.8773	-28.5584	23.6	-30.7001	-0.108448	13.977	-31.0904	23.8	-29.1915	-0.0984231	13.8071	-29.9771		23.55	-29.7284	0.0421789	13.8585	-30.2474	23.62	-32.1803	-0.0984241	13.9128	-32.6199	23.33	-26.4777	0.0259311	13.7437	-27.1422
23.55	-30.2516	-0.150335	14.0628	-30.42	23.51	-30.6591	-0.0756522	14.1958	-31.1335	23.32	-26.4491	-0.0242672	14.4154	-26.9754		23.36	-27.9295	-0.106153	13.9368	-28.551	23.79	-30.5851	0.0149458	14.0383	-31.0855	24	-28.9814	0.112516	13.8657	-29.9736		23.76	-29.893	-0.140094	13.9179	-30.2464	23.82	-32.0351	0.0293174	13.9731	-32.6174	23.57	-26.4592	0.0593961	13.8016	-27.1396
23.79	-30.1674	-0.0645329	14.1243	-30.4115	23.77	-30.6732	-0.0901334	14.2594	-31.1285	23.54	-26.3891	0.0113956	14.4823	-26.9742		23.59	-27.8499	-0.0539311	13.9962	-28.543	23.93	-30.5807	0.0246552	14.0997	-31.0813	24.13	-29.1169	-0.0216126	13.9243	-29.9711		23.97	-29.6438	0.0895074	13.9772	-30.2469	23.95	-31.9636	0.0852436	14.0335	-32.6157	23.75	-26.6119	-0.086349	13.8595	-27.1372
24.01	-30.1051	-0.00591632	14.1859	-30.4028	24	-30.457	0.111152	14.323	-31.1235	23.76	-26.3609	0.013142	14.5492	-26.9743		23.76	-27.7767	0.000360729	14.0557	-28.5345	24.1	-30.6779	-0.0692785	14.161	-31.0775	24.31	-29.1414	-0.0440797	13.9829	-29.9696		24.14	-29.7756	-0.0596915	14.0366	-30.2489	24.09	-32.0943	-0.064695	14.0938	-32.6148	23.93	-26.4753	0.0484409	13.9174	-27.1349
24.16	-30.0584	0.0336849	14.2475	-30.3941	24.16	-30.483	0.0673845	14.3866	-31.1184	23.95	-26.3587	-0.0086121	14.6161	-26.9756		23.91	-27.8299	-0.0683888	14.1152	-28.5257	24.37	-30.5548	0.0461317	14.2224	-31.0743	24.57	-29.1492	-0.0506853	14.0414	-29.9691		24.33	-29.6951	-0.000360977	14.096	-30.2522	24.42	-32.052	-0.0712834	14.1542	-32.6146	24.16	-26.4699	0.0317777	13.9753	-27.1327
24.3	-30.1073	-0.0261481	14.309	-30.3855	24.33	-30.4921	0.0354671	14.4501	-31.1132	24.13	-26.3495	-0.0225812	14.683	-26.978		24.15	-27.7199	0.0193339	14.1747	-28.5166	24.59	-30.4629	0.114895	14.2837	-31.0716	24.78	-29.0852	0.0109012	14.1	-29.9693		24.56	-29.6236	0.0440212	14.1553	-30.2565	24.63	-31.8084	0.144072	14.2145	-32.6149	24.38	-26.4644	-0.00413015	14.0332	-27.1306
24.55	-30.0158	0.0374912	14.3706	-30.377	24.54	-30.6284	-0.130852	14.5137	-31.1079	24.34	-26.2697	0.0301	14.7499	-26.9811		24.41	-27.6912	0.0281432	14.2342	-28.5072	24.75	-30.6857	-0.133327	14.345	-31.0694	24.94	-29.0922	-0.00105095	14.1586	-29.9703		24.76	-29.642	0.00255579	14.2147	-30.2618	24.78	-31.9979	-0.0616035	14.2749	-32.6156	24.55	-26.571	-0.150461	14.0911	-27.1284
24.76	-29.968	0.0578977	14.4321	-30.3686	24.75	-30.4944	-0.0243427	14.5773	-31.1025	24.55	-26.4067	-0.133607	14.8168	-26.9848		24.6	-27.7374	-0.0293624	14.2937	-28.4977	24.91	-30.4735	0.0489341	14.4064	-31.0677	25.12	-29.0238	0.0575783	14.2171	-29.9718		24.97	-29.5379	0.0849072	14.2741	-30.2678	24.9	-31.8745	0.0521548	14.3352	-32.6168	24.71	-26.253	0.128389	14.149	-27.1262
24.97	-29.9891	0.0101284	14.4937	-30.3606	24.94	-30.3902	0.0612202	14.6409	-31.0971	24.74	-26.1168	0.132928	14.8837	-26.9891		24.73	-27.7668	-0.0647823	14.3532	-28.4882	25.16	-30.4151	0.0573207	14.4677	-31.0664	25.32	-29.0816	-0.0174894	14.2757	-29.9738		25.17	-29.7638	-0.157579	14.3334	-30.2744	25.15	-31.8298	0.0848761	14.3956	-32.6182	24.94	-26.4447	-0.114957	14.2069	-27.1239
25.14	-29.9308	0.0501867	14.5552	-30.3529	25.15	-30.429	0.0119755	14.7044	-31.0915	24.95	-26.2574	-0.0321243	14.9506	-26.9936		24.9	-27.6057	0.0901677	14.4127	-28.4787	25.39	-30.4601	-0.0301494	14.5291	-31.0657	25.57	-28.9459	0.0857341	14.3343	-29.9762		25.34	-29.6655	-0.0689187	14.3928	-30.2814	25.38	-32.0096	-0.0993073	14.4559	-32.6198	25.18	-26.272	0.0204527	14.2648	-27.1215
25.35	-30.1005	-0.134432	14.6168	-30.3457	25.38	-30.4198	0.0199727	14.768	-31.0859	25.12	-26.0833	0.123585	15.0175	-26.9981		25.18	-27.6616	0.026389	14.4722	-28.4692	25.57	-30.5288	-0.124876	14.5904	-31.0653	25.72	-29.1327	-0.124689	14.3929	-29.9789		25.56	-29.4776	0.1141	14.4521	-30.2886	25.56	-32.0122	-0.103137	14.5163	-32.6215	25.37	-26.2892	-0.00665013	14.3227	-27.1188
25.56	-29.992	-0.0294206	14.6784	-30.339	25.57	-30.492	-0.0478038	14.8316	-31.0802	25.35	-26.2602	-0.0764439	15.0844	-27.0027		25.41	-27.6422	0.0392221	14.5317	-28.4599	25.68	-30.3309	0.0617498	14.6517	-31.0654	25.95	-28.975	-0.0044559	14.4514	-29.9817		25.76	-29.5534	0.0399817	14.5115	-30.2959	25.72	-31.9429	-0.0347297	14.5766	-32.6231	25.5	-26.1669	0.118687	14.3806	-27.1159
25.72	-29.894	0.0725406	14.7399	-30.3329	25.72	-30.4412	0.00841508	14.8951	-31.0745	25.56	-26.18	-0.0170533	15.1513	-27.0069		25.56	-27.7599	-0.08384	14.5912	-28.4509	25.95	-30.4473	-0.0686081	14.7131	-31.0659	26.2	-28.8904	0.0443263	14.51	-29.9846		25.97	-29.6939	-0.0957208	14.5709	-30.303	25.96	-31.9348	-0.0301731	14.637	-32.6247	25.73	-26.3316	-0.0279153	14.4385	-27.1128
25.94	-29.9792	-0.0012666	14.8015	-30.3276	25.9	-30.4826	-0.0258693	14.9587	-31.0688	25.74	-26.1564	-0.0122471	15.2182	-27.0107		25.69	-27.5271	0.143114	14.6507	-28.4422	26.21	-30.1818	0.196423	14.7744	-31.0668	26.38	-28.9569	-0.0403269	14.5686	-29.9874		26.14	-29.4954	0.106672	14.6302	-30.3099	26.16	-31.8286	0.0690291	14.6973	-32.626	26	-26.4241	-0.091358	14.4964	-27.1092
26.16	-30.0716	-0.0793986	14.863	-30.323	26.17	-30.4345	0.0303322	15.0223	-31.0632	25.95	-26.2417	-0.121935	15.2851	-27.0139		25.97	-27.7087	-0.0561862	14.7102	-28.4339	26.39	-30.4166	-0.03472	14.8357	-31.0681	26.52	-28.8296	0.0795085	14.6271	-29.99		26.34	-29.6272	-0.0231338	14.6896	-30.3162	26.37	-31.8329	0.0530798	14.7577	-32.6271	26.2	-26.2038	0.145899	14.5543	-27.1053
26.35	-29.9952	0.00824917	14.9246	-30.3193	26.38	-30.4647	0.00198639	15.0859	-31.0575	26.13	-26.0109	0.0847562	15.352	-27.0163		26.19	-27.7451	-0.11003	14.7697	-28.426	26.53	-30.3703	0.0150701	14.8971	-31.0698	26.69	-28.932	-0.0227756	14.6857	-29.9924		26.53	-29.6183	-0.0174372	14.749	-30.3219	26.5	-31.7288	0.147853	14.818	-32.6277	26.36	-26.3584	-0.00345229	14.6122	-27.101
26.54	-29.8375	0.17321	14.9861	-30.3163	26.56	-30.5091	-0.0441017	15.1494	-31.052	26.32	-26.0907	-0.0243255	15.4189	-27.0179		26.35	-27.5246	0.0973331	14.8292	-28.4188	26.71	-30.474	-0.0850917	14.9584	-31.0718	26.98	-28.9879	-0.0614649	14.7443	-29.9944		26.76	-29.4934	0.0940853	14.8083	-30.3267	26.7	-31.9371	-0.0778175	14.8784	-32.6279	26.5	-26.4192	-0.0684588	14.6701	-27.0962
26.69	-30.0576	-0.0455145	15.0477	-30.314	26.7	-30.3539	0.107708	15.213	-31.0466	26.54	-26.0477	-0.0171566	15.4858	-27.0186		26.5	-27.6947	-0.0844907	14.8887	-28.4121	27	-30.4353	-0.0464496	15.0198	-31.0742	27.24	-28.8629	0.0871907	14.8029	-29.996		26.97	-29.6606	-0.0933754	14.8677	-30.3305	26.98	-31.7725	0.0566306	14.9387	-32.6275	26.78	-26.33	-0.00835092	14.728	-27.0909
26.98	-30.027	-0.0222594	15.1093	-30.3123	26.94	-30.5221	-0.0705051	15.2766	-31.0413	26.72	-25.8369	0.166137	15.5527	-27.0185		26.75	-27.6055	-0.011428	14.9482	-28.4062	27.2	-30.3894	-0.00486166	15.0811	-31.0769	27.43	-28.9848	-0.0186569	14.8614	-29.9969		27.15	-29.6052	-0.0597272	14.927	-30.3332	27.2	-31.9961	-0.195136	14.9991	-32.6264	26.99	-26.3717	-0.0826143	14.7859	-27.085
27.18	-30.065	-0.071289	15.1708	-30.311	27.18	-30.4168	0.0195185	15.3402	-31.0363	26.95	-26.0137	-0.0387547	15.6196	-27.0178		27.03	-27.6056	-0.0207161	15.0077	-28.4011	27.35	-30.3702	0.00897861	15.1424	-31.0799	27.51	-29.0385	-0.0670231	14.92	-29.9972		27.35	-29.4481	0.0702387	14.9864	-30.3345	27.35	-31.8239	-0.0441322	15.0594	-32.6245	27.18	-26.2457	0.0118502	14.8438	-27.0785
27.37	-30.0178	-0.0376957	15.2324	-30.3102	27.36	-30.4869	-0.0654377	15.4037	-31.0314	27.18	-25.9845	-0.0243937	15.6865	-27.0164		27.22	-27.5416	0.0446952	15.0672	-28.3966	27.48	-30.2949	0.0782444	15.2038	-31.0831	27.77	-29.0053	-0.0268111	14.9786	-29.9966		27.54	-29.4839	0.00744894	15.0458	-30.3343	27.49	-31.6692	0.0899847	15.1198	-32.6217	27.3	-26.1723	0.0665124	14.9017	-27.0715
27.52	-29.9626	0.00536386	15.2939	-30.3097	27.51	-30.4161	-0.0089258	15.4673	-31.0267	27.35	-25.937	0.0239235	15.7534	-27.0145		27.33	-27.5573	0.032463	15.1267	-28.3929	27.77	-30.3359	0.0194721	15.2651	-31.0865	28.05	-28.8237	0.142389	15.0371	-29.9951		27.73	-29.6033	-0.138457	15.1051	-30.3326	27.81	-31.7152	-0.00224918	15.1801	-32.618	27.53	-26.1569	0.0534807	14.9596	-27.064
27.71	-29.9244	0.027353	15.3555	-30.3095	27.71	-30.3511	0.0351424	15.5309	-31.0224	27.55	-25.9844	-0.0105796	15.8203	-27.0121		27.49	-27.5621	0.0347231	15.1862	-28.3897	28	-30.3788	-0.0413792	15.3265	-31.09	28.34	-29.0028	-0.0640983	15.0957	-29.9927		27.97	-29.4127	0.0212971	15.1645	-30.3297	28.04	-31.653	0.0310283	15.2405	-32.6133	27.77	-26.2593	-0.0634764	15.0175	-27.0562
27.98	-29.9037	0.0252811	15.417	-30.3095	28	-30.2517	0.1024	15.5945	-31.0183	27.71	-26.0716	-0.0822388	15.8872	-27.0092		27.78	-27.6132	-0.00300985	15.2457	-28.3871	28.19	-30.3273	-0.00684292	15.3878	-31.0935	28.48	-28.9364	-0.0135799	15.1543	-29.9894		28.15	-29.3468	0.066293	15.2238	-30.3256	28.22	-31.5347	0.131434	15.3008	-32.6077	27.97	-26.1219	0.0712165	15.0754	-27.0482
28.19	-29.8585	0.0543319	15.4786	-30.3096	28.23	-30.324	0.00502101	15.658	-31.0145	27.95	-25.9479	0.0655294	15.9541	-27.006		28	-27.6044	0.0107443	15.3052	-28.3849	28.3	-30.3644	-0.0543401	15.4491	-31.0969	28.51	-28.9266	-0.00726373	15.2129	-29.9852		28.35	-29.2983	0.0939118	15.2832	-30.3203	28.32	-31.7393	-0.0807174	15.3612	-32.6012	28.11	-26.1737	0.0208274	15.1333	-27.04
28.37	-29.8708	0.0301745	15.5402	-30.3097	28.4	-30.4203	-0.108535	15.7216	-31.0111	28.15	-26.1808	-0.153906	16.021	-27.0024		28.16	-27.5945	0.0183607	15.3647	-28.3831	28.55	-30.2486	0.0372368	15.5105	-31.1002	28.77	-28.9027	-0.012748	15.2714	-29.9803		28.54	-29.366	0.00875483	15.3426	-30.3141	28.54	-31.7002	-0.0519003	15.4215	-32.594	28.34	-26.3052	-0.105592	15.1912	-27.0318
28.52	-29.9637	-0.0706897	15.6017	-30.3097	28.5	-30.2967	0.00569809	15.7852	-31.0081	28.36	-25.9893	0.0375592	16.0879	-26.9986		28.31	-27.712	-0.107591	15.4242	-28.3816	28.82	-30.2407	0.0197983	15.5718	-31.1031	29.05	-28.8573	0.00761508	15.33	-29.9748		28.73	-29.4177	-0.0579908	15.4019	-30.3071	28.81	-31.5547	0.088246	15.4819	-32.5862	28.57	-26.2671	-0.0630957	15.2491	-27.0235
28.73	-29.923	-0.0374217	15.6633	-30.3096	28.73	-30.3291	-0.0461761	15.8487	-31.0055	28.52	-25.9005	0.113433	16.1548	-26.9947		28.57	-27.562	0.0139214	15.4837	-28.3804	29	-30.2736	-0.0283992	15.6331	-31.1058	29.32	-28.8916	-0.0423716	15.3886	-29.9687		28.97	-29.2501	0.0941886	15.4613	-30.2993	29.02	-31.6583	-0.0185656	15.5422	-32.5778	28.77	-26.1512	0.0523992	15.307	-27.0154
28.97	-29.7732	0.110422	15.7248	-30.3093	29.02	-30.254	0.00731774	15.9123	-31.0033	28.75	-25.8924	0.0890609	16.2217	-26.9906		28.78	-27.5632	-0.018545	15.5431	-28.3793	29.14	-30.093	0.141704	15.6945	-31.108	29.46	-28.8297	0.0139551	15.4471	-29.9622		29.14	-29.403	-0.0672694	15.5207	-30.2908	29.16	-31.7292	-0.0931171	15.6026	-32.5689	28.93	-26.2085	-0.00953932	15.3649	-27.0074
29.17	-29.958	-0.0712127	15.7864	-30.3087	29.25	-30.1129	0.132505	15.9759	-31.0016	28.97	-25.9725	-0.028195	16.2886	-26.9865		28.94	-27.4586	0.0601325	15.6026	-28.3783	29.31	-30.3308	-0.107166	15.7558	-31.1096	29.52	-28.8017	0.0399936	15.5057	-29.9553		29.36	-29.3229	0.00418503	15.58	-30.2818	29.28	-31.6968	-0.0657615	15.6629	-32.5597	29.11	-26.1709	0.0184711	15.4228	-26.9997
29.3	-29.933	-0.0433256	15.8479	-30.3077	29.37	-30.2176	0.0195984	16.0395	-31.0003	29.16	-26.0292	-0.114158	16.3555	-26.9825		29.12	-27.4317	0.0582724	15.6621	-28.3774	29.6	-30.1977	0.00878459	15.8172	-31.1107	29.73	-28.7984	0.0379999	15.5643	-29.9481		29.55	-29.4284	-0.107027	15.6394	-30.2724	29.57	-31.6047	0.002604	15.7233	-32.5502	29.36	-26.1319	0.0372846	15.4807	-26.9923
29.53	-29.9264	-0.0332198	15.9095	-30.3062	29.48	-30.2693	-0.0397113	16.103	-30.9993	29.35	-25.8945	0.000523593	16.4224	-26.9785		29.34	-27.5148	-0.0556313	15.7216	-28.3764	29.81	-30.3284	-0.135321	15.8785	-31.1111	30.02	-28.8105	0.0210505	15.6229	-29.9407		29.74	-29.3492	-0.032347	15.6987	-30.2626	29.8	-31.5274	0.0460108	15.7836	-32.5405	29.6	-26.0397	0.103599	15.5386	-26.9854
29.77	-29.7746	0.11538	15.9711	-30.3042	29.75	-30.2277	-0.0170847	16.1666	-30.9985	29.52	-25.968	-0.0783111	16.4893	-26.9746		29.59	-27.5144	-0.0786983	15.7811	-28.3754	29.96	-30.0834	0.0984223	15.9398	-31.1107	30.25	-28.9117	-0.0836636	15.6814	-29.9332		29.93	-29.4057	-0.0925848	15.7581	-30.2527	29.97	-31.4304	0.110816	15.844	-32.5307	29.77	-26.2239	-0.102204	15.5965	-26.9791
29.98	-29.8382	0.0387934	16.0326	-30.3016	30.01	-30.2585	-0.0652514	16.2302	-30.9979	29.75	-25.7904	0.109092	16.5562	-26.9709		29.77	-27.3937	0.0340058	15.8406	-28.3741	30.08	-30.1397	0.0315887	16.0012	-31.1094	30.45	-28.8584	-0.0344936	15.74	-29.9257		30.17	-29.0624	0.246432	15.8175	-30.2427	30.11	-31.5662	-0.0546597	15.9043	-32.5208	29.89	-26.0116	0.0934565	15.6545	-26.9733
30.13	-30.0143	-0.1546	16.0942	-30.2982	30.21	-30.2556	-0.0740697	16.2938	-30.9974	29.95	-25.8659	0.050706	16.6231	-26.9672		29.9	-27.4413	-0.0159523	15.9001	-28.3726	30.38	-30.147	-0.0102067	16.0625	-31.1072	30.58	-28.7574	0.0627553	15.7986	-29.9183		30.34	-29.2724	0.0327444	15.8768	-30.2327	30.36	-31.3318	0.122893	15.9647	-32.5111	30.16	-26.2051	-0.139787	15.7124	-26.9683
30.32	-29.7357	0.0924532	16.1557	-30.2941	30.34	-30.0985	0.0765692	16.3573	-30.997	30.16	-25.9639	-0.0286228	16.69	-26.9637		30.13	-27.3148	0.110573	15.9596	-28.3708	30.6	-30.0903	0.0145026	16.1239	-31.1039	30.69	-28.8619	-0.0458319	15.8571	-29.911		30.54	-29.3243	-0.025848	15.9362	-30.2228	30.59	-31.5391	-0.136994	16.025	-32.5015	30.38	-26.0288	0.00483655	15.7703	-26.964
30.59	-29.8285	-0.0574486	16.2173	-30.2893	30.5	-30.2084	-0.0396816	16.4209	-30.9966	30.33	-26.0125	-0.066953	16.7569	-26.9602		30.4	-27.5032	-0.0763209	16.0191	-28.3686	30.77	-30.1704	-0.0919713	16.1852	-31.0995	30.93	-28.7834	0.0199542	15.9157	-29.904		30.74	-29.3974	-0.109906	15.9955	-30.2132	30.78	-31.3218	0.0398417	16.0854	-32.4922	30.58	-25.937	0.0711093	15.8282	-26.9606
30.8	-29.6302	0.0922753	16.2788	-30.2838	30.77	-29.9962	0.166669	16.4845	-30.996	30.55	-25.8465	0.0985646	16.8238	-26.9568		30.62	-27.4961	-0.0717148	16.0786	-28.366	30.89	-30.0726	-0.0127214	16.2465	-31.0939	31.22	-28.674	0.104875	15.9743	-29.8973		30.94	-29.2436	0.0268606	16.0549	-30.204	30.92	-31.4323	-0.0973655	16.1457	-32.4832	30.72	-26.0917	-0.0983561	15.8861	-26.9582
30.98	-29.837	-0.155085	16.3404	-30.2777	30.99	-30.264	-0.102403	16.5481	-30.9954	30.78	-25.8577	0.0670672	16.8907	-26.9534		30.76	-27.2713	0.14776	16.1381	-28.3629	31.17	-29.7814	0.238773	16.3079	-31.0872	31.48	-28.7768	-0.0292925	16.0329	-29.8911		31.13	-29.2026	0.044401	16.1143	-30.1952	31.12	-31.2541	0.047786	16.2061	-32.4746	30.93	-25.979	-0.00111487	15.944	-26.9569
31.12	-29.5813	0.071794	16.402	-30.2712	31.19	-30.1809	-0.0199274	16.6116	-30.9945	30.96	-25.959	-0.0593037	16.9576	-26.95		30.9	-27.397	0.0132236	16.1976	-28.3594	31.38	-30.0773	-0.0803117	16.3692	-31.0793	31.64	-28.8642	-0.139116	16.0914	-29.8853		31.34	-29.2429	-0.0316404	16.1736	-30.1869	31.37	-31.2716	-0.00238059	16.2664	-32.4666	31.2	-25.9525	0.0202713	16.0019	-26.9567
31.33	-29.4879	0.129547	16.4635	-30.2643	31.35	-30.1908	-0.03127	16.6752	-30.9933	31.14	-25.9735	-0.102132	17.0245	-26.9467		31.17	-27.4743	-0.0881313	16.2571	-28.3555	31.58	-30.029	-0.0460337	16.4306	-31.0706	31.73	-28.6632	0.0486298	16.15	-29.8802		31.54	-29.0972	0.07236	16.233	-30.1793	31.59	-31.3371	-0.0884746	16.3268	-32.4592	31.41	-25.9807	-0.00314684	16.0598	-26.9575
31.57	-29.6566	-0.0686473	16.5251	-30.2572	31.49	-30.1013	0.0554576	16.7388	-30.9918	31.36	-25.8073	0.0314381	17.0915	-26.9433		31.4	-27.4304	-0.0680614	16.3166	-28.3512	31.71	-30.1152	-0.137251	16.4919	-31.061	31.92	-28.664	0.0191559	16.2086	-29.8758		31.74	-29.2315	-0.107145	16.2924	-30.1724	31.73	-31.0894	0.150186	16.3871	-32.4524	31.57	-25.8893	0.0937977	16.1177	-26.9594
31.77	-29.6569	-0.0869594	16.5866	-30.2498	31.74	-30.1195	0.0267013	16.8023	-30.9899	31.57	-26.0278	-0.211234	17.1584	-26.9398		31.57	-27.2517	0.0934934	16.3761	-28.3467	31.9	-29.8516	0.122817	16.5532	-31.0507	32.25	-28.6122	0.0226004	16.2671	-29.8721		31.94	-29.1062	-0.0266167	16.3517	-30.166	31.91	-31.2212	0.0115039	16.4475	-32.4463	31.71	-25.9888	-0.00135906	16.1756	-26.9621
31.91	-29.5335	0.0260866	16.6482	-30.2424	31.98	-30.1166	0.010313	16.8659	-30.9876	31.77	-25.7154	0.0936189	17.2253	-26.9364		31.7	-27.3842	-0.0507408	16.4356	-28.3419	32.21	-29.9279	0.0440494	16.6146	-31.0399	32.54	-28.605	-0.00618671	16.3257	-29.8692		32.14	-29.0634	-0.0242174	16.4111	-30.1602	32.19	-31.3129	-0.0814626	16.5078	-32.4408	31.94	-25.964	0.0256361	16.2335	-26.9655
32.13	-29.5953	-0.0503169	16.7097	-30.235	32.22	-30.1198	-0.0203517	16.9295	-30.9846	31.94	-25.6301	0.181505	17.2922	-26.9328		31.95	-27.3032	0.0138413	16.4951	-28.3369	32.43	-30.0174	-0.050227	16.6759	-31.0286	32.7	-28.5727	0.00953538	16.3843	-29.8671		32.34	-28.8752	0.131891	16.4704	-30.1549	32.41	-31.1642	0.0702765	16.5682	-32.4358	32.19	-26.0369	-0.0582945	16.2914	-26.9696
32.36	-29.4393	0.0897253	16.7713	-30.2276	32.42	-30.1344	-0.0623878	16.9931	-30.9811	32.13	-25.7766	0.0437165	17.3591	-26.9292		32.23	-27.3097	0.000304294	16.5546	-28.3317	32.58	-30.1378	-0.177797	16.7372	-31.0169	32.74	-28.6231	-0.044754	16.4429	-29.8655		32.54	-28.9759	0.0104887	16.5298	-30.1501	32.57	-31.2929	-0.0564074	16.6285	-32.4314	32.39	-26.0504	-0.0949962	16.3493	-26.9741
32.57	-29.5273	-0.0160355	16.8329	-30.2205	32.55	-30.0528	-0.000143725	17.0566	-30.9769	32.35	-25.8746	-0.0419483	17.426	-26.9254		32.42	-27.1665	0.142792	16.6141	-28.3264	32.67	-29.849	0.104556	16.7986	-31.005	32.96	-28.4764	0.0815944	16.5014	-29.8644		32.74	-28.9673	0.00787924	16.5892	-30.1457	32.7	-31.2047	0.032149	16.6889	-32.4274	32.53	-25.8293	0.103373	16.4072	-26.979
32.73	-29.3906	0.105291	16.8944	-30.2136	32.66	-30.0078	0.0278716	17.1202	-30.9721	32.58	-25.856	-0.0147454	17.4929	-26.9216		32.55	-27.3155	-0.00613235	16.6736	-28.321	33.01	-29.7598	0.156322	16.8599	-30.9929	33.24	-28.601	-0.0688296	16.56	-29.8637		32.94	-28.995	-0.0252206	16.6485	-30.1418	32.97	-31.3004	-0.070136	16.7492	-32.4239	32.72	-25.9152	-0.0187138	16.4651	-26.9842
32.91	-29.5383	-0.0602984	16.956	-30.2071	32.98	-29.9866	-0.00130965	17.1838	-30.9668	32.78	-25.831	0.0084781	17.5598	-26.9176		32.71	-27.4338	-0.124899	16.7331	-28.3155	33.26	-29.9174	-0.0374444	16.9213	-30.9809	33.51	-28.4134	0.09022	16.6186	-29.8633		33.14	-29.0007	-0.0341966	16.7079	-30.1383	33.21	-31.1869	0.0244771	16.8096	-32.4208	32.97	-25.8782	-0.0325273	16.523	-26.9894
33.15	-29.5867	-0.13123	17.0175	-30.201	33.25	-29.9681	-0.0233496	17.2474	-30.961	32.94	-25.861	-0.0303525	17.6267	-26.9134		32.99	-27.3005	0.00235369	16.7926	-28.31	33.42	-29.9542	-0.0989967	16.9826	-30.969	33.68	-28.4359	0.0462956	16.6771	-29.8631		33.34	-28.9739	-0.0122345	16.7673	-30.1352	33.41	-31.1903	-0.00668768	16.8699	-32.4181	33.15	-25.7999	0.0115744	16.5809	-26.9947
33.36	-29.4098	0.0295358	17.0791	-30.1955	33.49	-29.8423	0.0705883	17.3109	-30.9548	33.11	-25.8155	0.000447897	17.6936	-26.9092		33.21	-27.4587	-0.169136	16.8521	-28.3045	33.53	-29.8364	0.00176136	17.0439	-30.9573	33.74	-28.68	-0.205962	16.7357	-29.8629		33.54	-29.1002	-0.148619	16.8266	-30.1324	33.51	-31.2032	-0.0368315	16.9303	-32.4157	33.31	-25.8425	-0.056644	16.6388	-26.9999
33.54	-29.3379	0.092006	17.1406	-30.1906	33.62	-29.8833	0.0147645	17.3745	-30.9484	33.35	-25.9217	-0.131865	17.7605	-26.9048		33.37	-27.155	0.118605	16.9116	-28.299	33.75	-29.6965	0.109135	17.1053	-30.9459	33.92	-28.3991	0.0494669	16.7943	-29.8628		33.74	-28.8172	0.116727	16.886	-30.1299	33.74	-31.0152	0.1062	16.9906	-32.4136	33.57	-25.6811	0.0758187	16.6967	-27.0048
33.7	-29.434	-0.00812566	17.2022	-30.1865	33.68	-29.9065	-0.0145736	17.4381	-30.9418	33.56	-25.6157	0.15028	17.8274	-26.9003		33.5	-27.105	0.152359	16.9711	-28.2937	34.02	-29.8123	-0.0408934	17.1666	-30.935	34.26	-28.319	0.082468	16.8529	-29.8625		33.95	-28.9519	-0.0424978	16.9453	-30.1277	34.01	-31.1457	-0.0800916	17.051	-32.4118	33.74	-25.7308	0.0135552	16.7546	-27.0094
33.96	-29.4299	-0.00390428	17.2638	-30.1831	33.96	-29.8949	-0.024587	17.5017	-30.9352	33.76	-25.8919	-0.145743	17.8943	-26.8958		33.75	-27.3316	-0.11093	17.0306	-28.2885	34.21	-29.8034	-0.0524018	17.228	-30.9248	34.5	-28.2782	0.0960748	16.9114	-29.862		34.15	-28.8271	0.0561513	17.0047	-30.1258	34.22	-30.8804	0.145261	17.1113	-32.4102	33.97	-25.6345	0.0970731	16.8125	-27.0135
34.2	-29.4746	-0.0452878	17.3253	-30.1805	34.23	-29.8822	-0.0195666	17.5652	-30.9284	33.98	-25.6691	0.0614735	17.9612	-26.8911		34	-27.1471	0.0340287	17.0901	-28.2834	34.35	-29.6728	0.0646723	17.2893	-30.9152	34.63	-28.4252	-0.0618666	16.97	-29.8612		34.34	-28.763	0.0954705	17.0641	-30.124	34.37	-31.0704	-0.0687236	17.1717	-32.4089	34.13	-25.7774	-0.0540376	16.8704	-27.017
34.38	-29.3236	0.107537	17.3869	-30.1786	34.48	-29.7791	0.0864655	17.6288	-30.9218	34.14	-25.6708	0.0519603	18.0281	-26.8864		34.16	-27.2697	-0.113	17.1495	-28.2786	34.49	-29.813	-0.0880592	17.3506	-30.9064	34.74	-28.513	-0.156382	17.0286	-29.8599		34.54	-28.8057	0.0294291	17.1234	-30.1225	34.5	-30.9391	0.045955	17.232	-32.4076	34.34	-25.8356	-0.125072	16.9283	-27.0198
34.51	-29.5188	-0.0878533	17.4484	-30.1773	34.6	-29.9427	-0.0741097	17.6924	-30.9153	34.34	-25.7137	0.00212038	18.095	-26.8817		34.32	-26.8656	0.268956	17.209	-28.2741	34.81	-29.6624	0.0362494	17.412	-30.8985	34.93	-28.2823	0.0668763	17.0871	-29.8581		34.75	-28.698	0.118628	17.1828	-30.1212	34.81	-31.057	-0.0996851	17.2924	-32.4065	34.57	-25.6433	0.0467364	16.9862	-27.0217
34.75	-29.4733	-0.0485771	17.51	-30.1767	34.67	-29.8768	-0.00635642	17.7559	-30.9091	34.54	-25.6235	0.0870813	18.1619	-26.8768		34.54	-27.3082	-0.198676	17.2685	-28.2698	35.02	-29.688	-0.00599291	17.4733	-30.8917	35.17	-28.422	-0.0788669	17.1457	-29.8557		34.96	-28.9221	-0.11708	17.2421	-30.1199	35.02	-30.8866	0.0567674	17.3527	-32.4055	34.78	-25.7038	-0.0399419	17.0441	-27.0227
34.99	-29.399	0.00936551	17.5715	-30.1766	35	-29.9595	-0.0840782	17.8195	-30.9031	34.77	-25.7357	-0.0310436	18.2288	-26.872		34.81	-27.0746	0.011134	17.328	-28.2659	35.17	-29.6824	-0.0125208	17.5346	-30.8857	35.35	-28.2903	0.0473103	17.2043	-29.8526		35.13	-28.9595	-0.161183	17.3015	-30.1188	35.17	-31.0531	-0.119685	17.4131	-32.4045	34.98	-25.6183	0.0159427	17.102	-27.0226
35.19	-29.4007	-0.0127331	17.6331	-30.177	35.25	-29.7352	0.133492	17.8831	-30.8976	34.98	-25.7734	-0.0759123	18.2957	-26.8671		34.99	-27.1623	-0.0897743	17.3875	-28.2622	35.28	-29.5019	0.158858	17.596	-30.8806	35.56	-28.2268	0.0994343	17.2629	-29.8486		35.34	-28.8398	-0.049735	17.3609	-30.1177	35.29	-30.9584	-0.0339652	17.4734	-32.4036	35.1	-25.6315	-0.0163171	17.1599	-27.0213
35.35	-29.2444	0.123887	17.6947	-30.1779	35.45	-29.8906	-0.0381483	17.9467	-30.8926	35.15	-25.6383	0.0513695	18.3626	-26.8622		35.12	-27.0016	0.0620203	17.447	-28.2589	35.58	-29.7699	-0.135311	17.6573	-30.8763	35.78	-28.2786	0.025744	17.3214	-29.8437		35.54	-28.784	-0.00510076	17.4202	-30.1167	35.59	-30.7631	0.130186	17.5338	-32.4026	35.32	-25.4136	0.165917	17.2178	-27.0187
35.5	-29.3369	0.0109584	17.7562	-30.1793	35.56	-29.8148	0.0247074	18.0102	-30.8881	35.32	-25.8015	-0.121763	18.4295	-26.8573		35.31	-27.0276	0.0230693	17.5065	-28.2558	35.81	-29.7049	-0.0920106	17.7187	-30.8727	35.94	-28.255	0.0260909	17.38	-29.8378		35.74	-28.8105	-0.0494135	17.4796	-30.1158	35.82	-30.8336	0.0234948	17.5941	-32.4016	35.58	-25.5498	-0.0103177	17.2757	-27.0148
35.76	-29.3742	-0.0644106	17.8178	-30.181	35.7	-29.7921	0.027762	18.0738	-30.8843	35.53	-25.6387	0.0254305	18.4964	-26.8524		35.61	-26.903	0.124704	17.566	-28.2529	36	-29.5726	0.0210306	17.78	-30.8697	36.11	-28.226	0.0260552	17.4386	-29.8308		35.95	-28.5262	0.205472	17.539	-30.1149	36.01	-30.906	-0.085858	17.6545	-32.4004	35.8	-25.6738	-0.163198	17.3336	-27.0098
35.97	-29.3209	-0.0424282	17.8793	-30.1831	36	-29.7933	-0.0230796	18.1374	-30.8813	35.78	-25.546	0.0940527	18.5633	-26.8475		35.83	-27.03	-0.0231209	17.6255	-28.2502	36.11	-29.4649	0.11695	17.8413	-30.8673	36.34	-28.398	-0.18753	17.4971	-29.8229		36.13	-28.7046	-0.00751323	17.5983	-30.114	36.12	-30.7517	0.0448857	17.7148	-32.3992	35.95	-25.4754	0.0188415	17.3915	-27.0037
36.16	-29.2149	0.0361129	17.9409	-30.1855	36.19	-29.8015	-0.0644734	18.201	-30.879	36.01	-25.6172	-0.00529612	18.6302	-26.8426		35.98	-27.053	-0.0620481	17.685	-28.2476	36.37	-29.5834	-0.0312626	17.9027	-30.8655	36.6	-28.2662	-0.0980929	17.5557	-29.8141		36.32	-28.6152	0.0376959	17.6577	-30.1131	36.36	-30.701	0.0406447	17.7752	-32.3978	36.09	-25.4876	-0.00644914	17.4494	-26.9968
36.31	-29.27	-0.039759	18.0024	-30.1882	36.37	-29.8174	-0.110361	18.2645	-30.8773	36.17	-25.6807	-0.0915975	18.6971	-26.8377		36.09	-27.0867	-0.10799	17.7445	-28.2452	36.58	-29.5226	0.00393893	17.964	-30.8641	36.81	-28.0445	0.099425	17.6143	-29.8046		36.54	-28.615	-0.0207531	17.717	-30.1122	36.64	-30.6671	0.00826273	17.8355	-32.3964	36.36	-25.3908	0.0701491	17.5073	-26.989
36.55	-29.2422	-0.0430683	18.064	-30.1911	36.54	-29.6058	0.0758243	18.3281	-30.8762	36.27	-25.5426	0.0314881	18.764	-26.8329		36.38	-26.8935	0.0521859	17.804	-28.2428	36.79	-29.4991	0.000762874	18.0254	-30.863	36.96	-28.1663	-0.0311697	17.6729	-29.7945		36.75	-28.5559	-0.0226225	17.7764	-30.1113	36.83	-30.7433	-0.111516	17.8959	-32.3948	36.61	-25.4054	0.0415265	17.5652	-26.9806
36.79	-29.1086	0.0626572	18.1256	-30.1942	36.72	-29.6288	0.0292549	18.3917	-30.8756	36.56	-25.4214	0.109201	18.8309	-26.828		36.62	-26.8369	0.0825863	17.8635	-28.2404	36.94	-29.4997	-0.0193704	18.0867	-30.8623	37.07	-28.1183	0.0148694	17.7314	-29.7838		36.96	-28.4847	-0.0147388	17.8358	-30.1104	36.97	-30.5366	0.0648781	17.9562	-32.393	36.78	-25.4621	-0.0228494	17.6231	-26.9716
36.99	-29.0222	0.128809	18.1871	-30.1973	36.94	-29.545	0.088821	18.4553	-30.8755	36.81	-25.5467	-0.0488331	18.8978	-26.8231		36.79	-26.9098	-0.00708196	17.923	-28.238	37.09	-29.4466	0.0139321	18.148	-30.8619	37.4	-27.9541	0.186465	17.79	-29.7726		37.13	-28.3916	0.0271012	17.8951	-30.1094	37.09	-30.5033	0.0734983	18.0166	-32.3912	36.91	-25.5115	-0.0774401	17.681	-26.9622
37.13	-29.1714	-0.0327184	18.2487	-30.2006	37.14	-29.5735	0.0425629	18.5188	-30.8758	37.05	-25.6036	-0.128038	18.9647	-26.8181		36.91	-26.8594	0.0327739	17.9825	-28.2356	37.42	-29.3919	0.0247245	18.2094	-30.8616	37.64	-28.1158	0.0321053	17.8486	-29.7611		37.32	-28.4968	-0.133486	17.9545	-30.1084	37.39	-30.6001	-0.0802226	18.0769	-32.3891	37.17	-25.453	-0.0297674	17.7389	-26.9525
37.32	-29.1792	-0.0549453	18.3102	-30.2039	37.38	-29.6483	-0.0483034	18.5824	-30.8765	37.18	-25.5051	-0.036427	19.0316	-26.813		37.12	-26.9945	-0.11876	18.042	-28.2332	37.63	-29.4171	-0.0284844	18.2707	-30.8615	37.85	-28.2493	-0.101974	17.9071	-29.7494		37.54	-28.3041	0.000287017	18.0139	-30.1073	37.63	-30.4941	-0.0154001	18.1373	-32.3869	37.35	-25.3695	0.0436233	17.7968	-26.9426
37.58	-29.0905	0.0166139	18.3718	-30.2073	37.6	-29.6372	-0.047044	18.646	-30.8774	37.26	-25.356	0.110095	19.0985	-26.8079		37.4	-26.8911	-0.0361725	18.1015	-28.2306	37.78	-29.3309	0.0375468	18.332	-30.8614	37.95	-28.2284	-0.0855802	17.9657	-29.7374		37.75	-28.0732	0.183037	18.0732	-30.1062	37.79	-30.5135	-0.0603902	18.1976	-32.3846	37.55	-25.4072	-0.0102618	17.8547	-26.9326
37.78	-29.2501	-0.155673	18.4334	-30.2106	37.78	-29.7389	-0.153951	18.7095	-30.8785	37.56	-25.42	0.0426828	19.1654	-26.8026		37.6	-26.6865	0.152035	18.161	-28.2279	37.89	-29.3645	-0.0109915	18.3934	-30.8613	38.08	-28.1193	0.0123655	18.0243	-29.7254		37.96	-28.2808	-0.0618934	18.1326	-30.1049	37.89	-30.3824	0.0553878	18.258	-32.382	37.73	-25.283	0.0929892	17.9127	-26.9227
37.94	-29.0595	0.0241671	18.4949	-30.2138	37.91	-29.432	0.150045	18.7731	-30.8797	37.87	-25.4087	0.0495544	19.2323	-26.7972		37.75	-26.8697	-0.0454416	18.2205	-28.225	38.17	-29.3879	-0.0732528	18.4547	-30.8611	38.46	-27.9762	0.0959117	18.0829	-29.7135		38.16	-28.149	0.047035	18.1919	-30.1036	38.17	-30.4449	-0.0480747	18.3183	-32.3793	37.93	-25.3114	0.0320056	17.9706	-26.9129
38.11	-28.9797	0.0911701	18.5565	-30.2169	38.13	-29.511	0.0662712	18.8367	-30.8811	38.11	-25.5165	-0.0720048	19.2992	-26.7916		37.89	-26.8376	-0.028888	18.28	-28.222	38.41	-29.2804	-0.000380939	18.5161	-30.8608	38.72	-28.1073	-0.0880712	18.1414	-29.7017		38.33	-28.2899	-0.102392	18.2513	-30.1021	38.41	-30.3295	0.0325133	18.3787	-32.3763	38.14	-25.3241	-0.0271976	18.0285	-26.9034
38.38	-29.0975	-0.0516418	18.618	-30.2199	38.41	-29.6793	-0.111085	18.9003	-30.8824	38.23	-25.5331	-0.101349	19.3661	-26.7858		38.19	-26.6945	0.0714573	18.3395	-28.2186	38.6	-29.1625	0.0889759	18.5774	-30.8603	38.88	-28.0846	-0.0981972	18.2	-29.6901		38.52	-28.2153	-0.0291062	18.3107	-30.1005	38.62	-30.2278	0.102159	18.439	-32.3732	38.37	-25.2505	-0.0160492	18.0864	-26.8943
38.6	-28.9484	0.0719631	18.6796	-30.2227	38.66	-29.5446	0.00906644	18.9638	-30.8838	38.3	-25.2894	0.132872	19.433	-26.7798		38.42	-26.7958	-0.0705062	18.399	-28.215	38.73	-29.2057	0.0255808	18.6387	-30.8595	38.95	-27.9135	0.0591515	18.2586	-29.6789		38.75	-28.2048	-0.0167768	18.37	-30.0987	38.74	-30.3885	-0.0781209	18.4994	-32.3698	38.52	-25.2254	-0.0358135	18.1443	-26.8858
38.76	-28.9485	0.0505148	18.7411	-30.2254	38.84	-29.4891	0.0484274	19.0274	-30.885	38.54	-25.4818	-0.100591	19.4999	-26.7737		38.59	-26.765	-0.0727828	18.4585	-28.2111	38.9	-29.3737	-0.169711	18.7001	-30.8584	39.14	-27.8793	0.059677	18.3171	-29.668		38.96	-28.1281	0.0565048	18.4294	-30.0968	38.89	-30.1978	0.0862992	18.5597	-32.3662	38.72	-25.1517	-0.0241689	18.2022	-26.8778
38.9	-29.0712	-0.0927331	18.8027	-30.2279	38.91	-29.565	-0.0350402	19.091	-30.886	38.83	-25.255	0.0678632	19.5668	-26.7672		38.72	-26.6254	0.0404025	18.518	-28.2068	39.19	-29.0068	0.148123	18.7614	-30.8572	39.43	-27.9706	-0.07119	18.3757	-29.6577		39.17	-28.016	0.152096	18.4887	-30.0947	39.23	-30.1636	0.0508265	18.6201	-32.3624	38.95	-25.2759	-0.218877	18.2601	-26.8706
39.16	-28.8833	0.0525685	18.8643	-30.2302	39.13	-29.4528	0.0498828	19.1546	-30.8868	39.09	-25.2582	0.0152128	19.6337	-26.7606		38.95	-26.562	0.0559874	18.5775	-28.2022	39.39	-29.0091	0.109974	18.8228	-30.8557	39.64	-27.8202	0.0550227	18.4343	-29.6481		39.34	-28.1473	-0.00762913	18.5481	-30.0925	39.43	-30.1956	-0.0302744	18.6804	-32.3583	39.16	-24.8286	0.168984	18.318	-26.8643
39.38	-28.8419	0.053629	18.9258	-30.2323	39.43	-29.4764	-0.0156455	19.2181	-30.8873	39.27	-25.1921	0.0542818	19.7006	-26.7536		39.2	-26.5821	-0.0154865	18.637	-28.1972	39.53	-29.2684	-0.175475	18.8841	-30.854	39.8	-27.8522	0.00428217	18.4929	-29.6391		39.53	-28.2805	-0.191649	18.6075	-30.0901	39.57	-30.1754	-0.047768	18.7408	-32.354	39.34	-24.784	0.168493	18.3759	-26.859
39.58	-29.0001	-0.1444	18.9874	-30.2341	39.68	-29.4592	-0.0331751	19.2817	-30.8875	39.37	-25.2396	-0.00437747	19.7675	-26.7464		39.37	-26.5237	0.00967806	18.6964	-28.1918	39.7	-29.0321	0.0278466	18.9454	-30.8521	39.94	-27.7734	0.0649115	18.5514	-29.631		39.75	-27.9931	0.0174688	18.6668	-30.0874	39.71	-30.2413	-0.153654	18.8011	-32.3494	39.5	-24.958	-0.0418954	18.4338	-26.8546
39.72	-28.8454	-0.0186268	19.0489	-30.2356	39.82	-29.3816	0.0266194	19.3453	-30.8872	39.47	-25.2561	-0.0294209	19.8344	-26.7389		39.52	-26.5118	-0.00626227	18.7559	-28.1862	39.98	-28.9753	0.0276848	19.0068	-30.8501	40.13	-27.7833	0.0254801	18.61	-29.6237		39.96	-27.912	0.0120404	18.7262	-30.0846	39.97	-29.9223	0.0863278	18.8615	-32.3445	39.77	-24.8297	0.02966	18.4917	-26.851
39.91	-28.7582	0.0296854	19.1105	-30.2369	39.89	-29.344	0.056007	19.4089	-30.8866	39.77	-25.2317	-0.0192482	19.9013	-26.7312		39.75	-26.5104	-0.0452104	18.8154	-28.1802	40.22	-29.0612	-0.109043	19.0681	-30.8479	40.36	-27.776	-0.0142832	18.6686	-29.6173		40.13	-27.8505	0.000349185	18.7856	-30.0816	40.2	-29.9685	-0.0332532	18.9218	-32.3395	40	-24.9446	-0.132413	18.5496	-26.8482
40.18	-28.7087	0.0286429	19.172	-30.2378	40.15	-29.4289	-0.0570329	19.4724	-30.8856	40.06	-25.3045	-0.0979891	19.9682	-26.7232		40.01	-26.3201	0.102228	18.8749	-28.174	40.37	-28.7989	0.120834	19.1294	-30.8456	40.55	-27.7169	-0.0045197	18.7271	-29.6116		40.34	-27.7161	0.0468903	18.8449	-30.0784	40.36	-29.8014	0.081829	18.9822	-32.3343	40.2	-24.7069	0.0624015	18.6075	-26.8459
40.41	-28.563	0.139902	19.2336	-30.2383	40.41	-29.4096	-0.0672112	19.536	-30.8841	40.3	-25.2039	-0.00405107	20.0351	-26.7151		40.2	-26.4426	-0.0502224	18.9344	-28.1676	40.48	-28.9204	-0.0246611	19.1908	-30.8431	40.75	-27.7369	-0.0849508	18.7857	-29.6067		40.52	-27.6525	0.0427637	18.9043	-30.0749	40.49	-29.9139	-0.0731787	19.0425	-32.3289	40.31	-24.7876	-0.0434607	18.6654	-26.8441
40.56	-28.7912	-0.104507	19.2952	-30.2385	40.63	-29.2425	0.0689413	19.5996	-30.8823	40.42	-25.1746	0.0193459	20.102	-26.7069		40.34	-26.346	0.0248292	18.9939	-28.1609	40.78	-28.8935	-0.0636388	19.2521	-30.8406	40.99	-27.6235	-0.0529175	18.8443	-29.6024		40.73	-27.6337	-0.00635867	18.9636	-30.0713	40.79	-29.7057	0.0343658	19.1029	-32.3234	40.49	-24.7339	-0.033969	18.7233	-26.8427
40.7	-28.6705	0.00650077	19.3567	-30.2383	40.75	-29.2689	0.0217876	19.6632	-30.8801	40.48	-25.1167	0.0734704	20.1689	-26.6986		40.49	-26.4456	-0.0975489	19.0534	-28.154	41.03	-28.7935	-0.0186238	19.3135	-30.838	41.17	-27.4142	0.090893	18.9029	-29.5987		40.95	-27.6276	-0.0643409	19.023	-30.0674	41.04	-29.5542	0.0963718	19.1632	-32.3179	40.76	-24.6122	0.0149988	18.7812	-26.8415
40.96	-28.7072	-0.037182	19.4183	-30.2377	40.91	-29.2803	-0.0229449	19.7267	-30.8774	40.78	-25.0618	0.102249	20.2358	-26.6901		40.8	-26.3066	-0.00708337	19.1129	-28.1469	41.23	-28.7974	-0.0678703	19.3748	-30.8353	41.31	-27.534	-0.0814877	18.9614	-29.5956		41.15	-27.5603	-0.0548733	19.0824	-30.0633	41.23	-29.6032	-0.0259661	19.2236	-32.3123	41.01	-24.4676	0.086371	18.8391	-26.8405
41.19	-28.6167	0.052614	19.4798	-30.2366	41.17	-29.2361	-0.0456006	19.7903	-30.8743	41.08	-25.2502	-0.121922	20.3027	-26.6816		41.03	-26.1676	0.0910315	19.1724	-28.1397	41.33	-28.6024	0.103394	19.4361	-30.8326	41.51	-27.4198	-0.0435963	19.02	-29.593		41.36	-27.3549	0.0842335	19.1417	-30.059	41.33	-29.614	-0.0776944	19.2839	-32.3067	41.17	-24.4418	0.0628196	18.897	-26.8396
41.38	-28.7322	-0.0645473	19.5414	-30.235	41.36	-29.1396	-0.00229695	19.8539	-30.8709	41.35	-25.1396	-0.0490324	20.3696	-26.6731		41.2	-26.1075	0.116192	19.2319	-28.1323	41.51	-28.5594	0.100986	19.4975	-30.8299	41.78	-27.1407	0.131178	19.0786	-29.5908		41.53	-27.4744	-0.0972581	19.2011	-30.0545	41.54	-29.3624	0.0817224	19.3443	-32.3011	41.3	-24.5108	-0.0474865	18.9549	-26.8385
41.51	-28.6694	-0.00553617	19.6029	-30.2331	41.53	-28.9513	0.139638	19.9174	-30.867	41.48	-24.9422	0.129089	20.4365	-26.6646		41.32	-26.2821	-0.0862547	19.2914	-28.1248	41.84	-28.6271	-0.0627466	19.5588	-30.8271	42.02	-27.0693	0.10881	19.1371	-29.5889		41.73	-27.1829	0.107216	19.2605	-30.0497	41.85	-29.2586	0.0317123	19.4046	-32.2955	41.54	-24.4894	-0.104806	19.0128	-26.8372
41.73	-28.6385	0.0102459	19.6645	-30.2306	41.74	-29.1737	-0.13323	19.981	-30.8627	41.5	-25.1594	-0.0911164	20.5034	-26.6561		41.55	-26.1916	-0.0582708	19.3509	-28.1172	42.05	-28.3576	0.133992	19.6202	-30.8244	42.19	-27.1334	-0.0221783	19.1957	-29.5874		41.95	-27.1024	0.0737714	19.3198	-30.0447	42.06	-29.2669	-0.0933857	19.465	-32.2901	41.81	-24.2412	0.0482625	19.0707	-26.8357
41.97	-28.7321	-0.116825	19.7261	-30.2278	41.94	-29.0029	0.00193744	20.0446	-30.8579	41.82	-25.0456	-0.0265975	20.5703	-26.6476		41.81	-26.076	-0.0310349	19.4104	-28.1095	42.19	-28.5374	-0.100523	19.6815	-30.8216	42.28	-27.1444	-0.0687177	19.2543	-29.5861		42.16	-26.9885	0.064955	19.3792	-30.0394	42.2	-29.1593	-0.0694478	19.5253	-32.2847	41.99	-24.2639	-0.0449043	19.1286	-26.8337
42.17	-28.4807	0.0951657	19.7876	-30.2247	42.13	-28.8672	0.119747	20.1082	-30.8528	42.12	-24.8377	0.133389	20.6372	-26.6392		41.98	-26.0313	-0.0546551	19.4699	-28.1018	42.29	-28.496	-0.101384	19.7428	-30.8189	42.59	-26.972	-0.0192309	19.3129	-29.5851		42.37	-27.1233	-0.202187	19.4385	-30.0338	42.28	-29.0102	0.0297301	19.5857	-32.2795	42.13	-24.16	-0.00124787	19.1865	-26.8312
42.33	-28.3841	0.155304	19.8492	-30.2213	42.32	-29.0151	-0.0320719	20.1717	-30.8472	42.4	-24.8852	0.0400624	20.7041	-26.6309		42.13	-25.9216	-0.0106743	19.5294	-28.0941	42.55	-28.2233	0.0490942	19.8042	-30.8163	42.83	-26.9	-0.04436	19.3714	-29.5842		42.54	-26.945	-0.135368	19.4979	-30.0281	42.6	-28.784	0.0405571	19.646	-32.2745	42.32	-23.9854	0.0821231	19.2444	-26.8281
42.5	-28.5125	-0.0143983	19.9107	-30.2177	42.57	-29.07	-0.0820361	20.2353	-30.8412	42.5	-25.075	-0.166294	20.771	-26.6228		42.31	-25.6789	0.148254	19.5889	-28.0864	42.8	-28.1907	-0.0525439	19.8655	-30.8137	43.06	-26.7875	-0.0341608	19.43	-29.5834		42.73	-26.5447	0.138495	19.5573	-30.022	42.84	-28.7119	-0.0657168	19.7064	-32.2697	42.55	-23.9805	-0.0411519	19.3023	-26.8242
42.78	-28.5136	-0.0834773	19.9723	-30.2139	42.8	-28.9249	0.0655411	20.2989	-30.8348	42.8	-24.8184	0.0401834	20.8379	-26.6148		42.6	-25.5963	0.0897977	19.6484	-28.0786	42.98	-27.9967	0.0347217	19.9269	-30.8111	43.18	-26.7599	-0.0664152	19.4886	-29.5826		42.95	-26.5502	-0.0134275	19.6166	-30.0157	43.02	-28.5201	-0.0186811	19.7667	-32.2651	42.79	-23.7283	0.0525293	19.3602	-26.8194
43	-28.4766	-0.0942849	20.0338	-30.2099	42.99	-29.1738	-0.191617	20.3625	-30.8279	43.12	-24.7626	0.0414401	20.9048	-26.607		42.8	-25.7102	-0.12174	19.7079	-28.0709	43.1	-27.9248	0.0307998	19.9882	-30.8085	43.26	-26.5308	0.119509	19.5471	-29.5818		43.18	-26.3286	0.0444017	19.676	-30.0091	43.13	-28.4528	-0.0472744	19.8271	-32.2608	42.95	-23.7008	-0.0406604	19.4181	-26.8136
43.15	-28.3502	0.00462381	20.0954	-30.2059	43.13	-28.8823	0.0835665	20.426	-30.8206	43.4	-24.7958	-0.040892	20.9717	-26.5993		42.94	-25.5417	-0.0199322	19.7674	-28.0633	43.35	-27.8038	-0.0195204	20.0495	-30.806	43.61	-26.3848	0.0361423	19.6057	-29.5809		43.34	-26.3145	-0.0719343	19.7353	-30.0023	43.32	-27.9725	0.248069	19.8874	-32.2568	43.13	-23.592	-0.0821041	19.476	-26.8068
43.3	-28.273	0.057925	20.157	-30.2018	43.28	-28.8483	0.0877385	20.4896	-30.8129	43.51	-24.7912	-0.0560528	21.0386	-26.5918		43.1	-25.5576	-0.110431	19.8269	-28.0558	43.61	-27.5206	0.0592755	20.1109	-30.8034	43.88	-26.1758	0.00950981	19.6643	-29.5799		43.53	-25.9058	0.15403	19.7947	-29.9953	43.61	-27.9298	-0.0568891	19.9478	-32.2532	43.35	-23.2587	0.0466189	19.5339	-26.7989
43.55	-28.2708	0.0251647	20.2185	-30.1977	43.61	-28.7771	0.0585939	20.5532	-30.8048	43.74	-24.6358	0.0570341	21.1055	-26.5846		43.42	-25.175	0.114852	19.8864	-28.0483	43.8	-27.4574	-0.0492231	20.1722	-30.8009	44.08	-26.0124	-0.0423709	19.7229	-29.5787		43.76	-25.7269	0.056391	19.8541	-29.9881	43.83	-27.5574	-0.0182849	20.0081	-32.2499	43.57	-23.0237	0.0538277	19.5918	-26.7902
43.81	-28.2934	-0.0322866	20.2801	-30.1937	43.87	-28.7618	-0.0212696	20.6168	-30.7964	44.01	-24.6428	-0.00162087	21.1724	-26.5775		43.65	-25.2168	-0.0601123	19.9459	-28.041	43.94	-27.2506	0.0165327	20.2335	-30.7983	44.16	-25.9522	-0.0787573	19.7814	-29.5773		43.94	-25.564	-0.0511712	19.9134	-29.9807	43.96	-27.3517	-0.0446792	20.0685	-32.247	43.72	-22.8386	0.0702111	19.6497	-26.7806
43.97	-28.1136	0.124283	20.3416	-30.1897	44.06	-28.8289	-0.156591	20.6803	-30.7876	44.28	-24.5091	0.0781462	21.2393	-26.5706		43.79	-25.0047	0.057369	20.0054	-28.0338	44.12	-27.0998	-0.0347812	20.2949	-30.7958	44.29	-25.5397	0.163399	19.84	-29.5758		44.15	-25.2344	-0.106337	19.9728	-29.9733	44.08	-27.052	0.015598	20.1288	-32.2443	43.94	-22.7722	-0.131214	19.7076	-26.7704
44.09	-28.3106	-0.0920579	20.4032	-30.1859	44.13	-28.5753	0.0736171	20.7439	-30.7785	44.5	-24.5	0.0417437	21.3062	-26.564		43.91	-24.9248	0.0457165	20.0649	-28.0268	44.4	-26.6262	0.0709898	20.3562	-30.7932	44.64	-25.1724	-0.0155889	19.8986	-29.574		44.35	-24.7011	0.0016572	20.0322	-29.9658	44.37	-26.3315	0.07327	20.1892	-32.242	44.18	-22.257	0.0599484	19.7655	-26.7597
44.33	-28.2209	-0.0472909	20.4647	-30.1823	44.33	-28.5648	0.0262752	20.8075	-30.7692	44.61	-24.6251	-0.106593	21.3731	-26.5576		44.15	-24.6468	0.10523	20.1244	-28.0199	44.6	-26.4316	-0.0412718	20.4176	-30.7906	44.87	-24.8696	-0.146688	19.9571	-29.572		44.54	-24.2599	7.70551e-05	20.0915	-29.9584	44.6	-25.9571	-0.139082	20.2495	-32.2398	44.37	-22.1501	-0.117118	19.8234	-26.7486
44.58	-28.071	0.0478741	20.5263	-30.1789	44.63	-28.524	0.00831326	20.871	-30.7596	44.66	-24.5376	-0.0297561	21.44	-26.5515		44.43	-24.546	-0.117	20.1839	-28.0133	44.74	-26.2149	-0.0613534	20.4789	-30.788	45.02	-24.6572	-0.251364	20.0157	-29.5698		44.73	-23.7357	0.057364	20.1509	-29.9509	44.76	-25.4936	-0.102502	20.3099	-32.2378	44.52	-21.8038	-0.0142763	19.8813	-26.7372
44.8	-28.0198	0.0453491	20.5879	-30.1757	44.9	-28.5851	-0.0886547	20.9346	-30.7499	45.07	-24.4469	-0.0286941	21.5069	-26.5456		44.61	-24.3199	-0.136827	20.2434	-28.0068	44.91	-25.7806	0.0614683	20.5402	-30.7854	45.14	-24.0078	0.126795	20.0743	-29.5673		44.96	-23.234	-0.0192787	20.2102	-29.9436	44.91	-24.814	0.170654	20.3702	-32.2359	44.7	-21.2694	0.203283	19.9392	-26.7257
44.93	-28.0618	-0.0304212	20.6494	-30.1729	45.03	-28.4222	0.0585761	20.9982	-30.74	45.39	-24.3246	0.0208503	21.5738	-26.54		44.74	-23.9939	-0.00645371	20.3028	-28.0007	45.19	-25.2761	-0.0032967	20.6016	-30.7827	45.32	-23.442	0.264061	20.1329	-29.5646		45.14	-22.9197	-0.153234	20.2696	-29.9363	45.18	-24.2747	-0.0164551	20.4306	-32.2341	44.97	-20.9705	-0.0288579	19.9971	-26.7141
45.12	-28.0312	-0.0513742	20.711	-30.1705	45.09	-28.3664	0.106897	21.0618	-30.73	45.63	-24.3035	-0.0153883	21.6407	-26.5346		44.89	-23.6035	0.139946	20.3623	-27.9947	45.44	-24.8369	-0.130217	20.6629	-30.78	45.59	-22.9435	0.0931202	20.1914	-29.5616		45.35	-22.2724	-0.0100031	20.329	-29.9292	45.41	-23.5705	0.0955718	20.4909	-32.2323	45.21	-20.5082	-0.0916119	20.055	-26.7026
45.39	-27.9458	-0.0426037	20.7725	-30.1684	45.35	-28.5019	-0.0670808	21.1253	-30.72	45.69	-24.2364	0.0368612	21.7076	-26.5296		45.21	-23.2774	-0.117616	20.4218	-27.9891	45.59	-24.3304	0.0110156	20.7243	-30.7772	45.77	-22.6401	-0.0512337	20.25	-29.5583		45.54	-21.689	0.141368	20.3883	-29.9223	45.58	-23.4926	-0.239517	20.5513	-32.2304	45.42	-20.1188	-0.18044	20.1129	-26.6913
45.63	-27.8224	0.00960066	20.8341	-30.1665	45.62	-28.4016	-0.0263997	21.1889	-30.7099	46.09	-24.1592	0.00811504	21.7745	-26.5248		45.42	-22.7911	-0.0591164	20.4813	-27.9838	45.67	-23.9214	0.218125	20.7856	-30.7744	45.94	-22.1584	0.0182989	20.3086	-29.5547		45.73	-21.4254	0.00124133	20.4477	-29.9157	45.69	-22.9216	0.0780433	20.6116	-32.2285	45.53	-19.7214	-0.0329199	20.1709	-26.6804
45.78	-27.6712	0.114167	20.8956	-30.165	45.86	-28.3858	-0.0832665	21.2525	-30.6998	46.46	-24.0409	0.0146003	21.8414	-26.5204		45.57	-22.3544	0.0522588	20.5408	-27.9787	46.02	-23.2164	0.0140712	20.8469	-30.7715	46.17	-21.739	-0.0880345	20.3671	-29.5509		45.94	-20.9066	0.113107	20.5071	-29.9093	45.95	-22.3731	0.0791708	20.672	-32.2265	45.69	-19.0056	0.328201	20.2288	-26.67
45.88	-27.7791	-0.0259796	20.9572	-30.1636	45.98	-28.2214	0.0393579	21.3161	-30.6898	46.68	-23.9162	0.0648782	21.9083	-26.5163		45.68	-21.9777	0.182934	20.6003	-27.9741	46.29	-22.7381	-0.191726	20.9083	-30.7685	46.34	-21.4308	-0.139229	20.4257	-29.5467		46.17	-20.5804	0.0491387	20.5664	-29.9032	46.2	-21.8865	0.12101	20.7323	-32.2243	46.02	-18.6761	-0.00341567	20.2867	-26.6601
46.16	-27.6623	-0.00552607	21.0188	-30.1625	46.08	-28.165	0.0587845	21.3796	-30.6798	46.7	-23.9574	0.0165915	21.9752	-26.5124		46	-21.4048	0.0268578	20.6598	-27.9698	46.47	-22.2923	-0.168325	20.9696	-30.7655	46.52	-20.9652	-0.0235551	20.4843	-29.5422		46.37	-20.428	-0.083548	20.6258	-29.8975	46.42	-21.7401	-0.0453451	20.7927	-32.2219	46.26	-18.3254	-0.0356094	20.3446	-26.6509
46.4	-27.545	0.0205417	21.0803	-30.1615	46.38	-28.1091	-0.00424966	21.4432	-30.6699	47.08	-23.84	-0.0107995	22.0421	-26.5088		46.23	-20.967	-0.0478627	20.7193	-27.9658	46.58	-21.8583	0.0277911	21.0309	-30.7624	46.71	-20.4527	0.157432	20.5429	-29.5374		46.54	-20.1956	-0.0516064	20.6851	-29.8921	46.53	-21.6989	-0.129912	20.853	-32.2192	46.42	-18.1026	-0.011432	20.4025	-26.6426
46.6	-27.4921	-0.0099508	21.1419	-30.1606	46.62	-27.9011	0.104957	21.5068	-30.6602	47.49	-23.734	-0.0824503	22.109	-26.5053		46.42	-20.6408	-0.121124	20.7788	-27.9623	46.69	-21.4167	0.250605	21.0923	-30.7592	47.01	-20.1951	-0.019664	20.6014	-29.5322		46.73	-20.0369	-0.0741604	20.7445	-29.8872	46.71	-21.2924	0.112378	20.9134	-32.2161	46.52	-18.0937	-0.105493	20.4604	-26.6353
46.73	-27.4788	-0.0549323	21.2034	-30.1598	46.82	-27.9748	-0.0500529	21.5704	-30.6507	47.74	-23.6862	-0.153769	22.1759	-26.502		46.55	-20.3139	-0.0485924	20.8383	-27.9592	47.04	-21.1724	-0.0685549	21.1536	-30.7559	47.25	-19.948	-0.0328749	20.66	-29.5267		46.93	-19.807	0.0100688	20.8039	-29.8828	47.05	-21.3078	-0.0940344	20.9737	-32.2128	46.74	-17.7586	0.0539502	20.5183	-26.6291
46.92	-27.3522	-0.0199111	21.265	-30.159	46.98	-27.9004	-0.0404199	21.6339	-30.6414	48.13	-23.2771	0.0533553	22.2428	-26.4988		46.71	-19.9333	0.0453638	20.8978	-27.9565	47.25	-20.8377	0.0173014	21.215	-30.7525	47.43	-19.7415	0.0321915	20.7186	-29.5208		47.17	-19.7076	-0.00983598	20.8632	-29.8789	47.27	-21.2064	-0.0509584	21.0341	-32.209	47.01	-17.7673	-0.0897267	20.5762	-26.624
47.2	-27.1966	-0.0146668	21.3265	-30.1583	47.11	-27.8276	-0.0209583	21.6975	-30.6323	48.57	-22.9557	0.115135	22.3097	-26.4956		47	-19.5755	-0.0404438	20.9573	-27.9544	47.41	-20.6856	0.0204169	21.2763	-30.7489	47.49	-19.7402	-0.00419336	20.7771	-29.5145		47.38	-19.6451	-0.00722223	20.9226	-29.8754	47.41	-21.1668	-0.0286456	21.0944	-32.2047	47.23	-17.5579	0.0606826	20.6341	-26.6203
47.43	-27.0344	0.00869166	21.3881	-30.1576	47.32	-27.7806	-0.0632207	21.7611	-30.6235	48.81	-22.9015	0.00244706	22.3766	-26.4925		47.19	-19.2242	0.0723505	21.0168	-27.9526	47.51	-20.6087	0.0208018	21.3376	-30.7452	47.81	-19.6083	-0.00431808	20.8357	-29.5079		47.55	-19.6166	-0.000197484	20.9819	-29.8723	47.5	-21.0874	0.04597	21.1548	-32.2	47.35	-17.4625	0.138448	20.692	-26.6177
47.59	-26.7998	0.137728	21.4497	-30.1568	47.55	-27.6086	0.0038011	21.8246	-30.6151	49.39	-22.3027	0.0811835	22.4435	-26.4892		47.35	-19.0904	0.0367424	21.0763	-27.9514	47.75	-20.4264	0.0674408	21.399	-30.7414	48.12	-19.5272	0.0380299	20.8943	-29.5008		47.71	-19.6135	0.00135088	21.0413	-29.8697	47.8	-21.1268	0.0168819	21.2151	-32.1947	47.5	-17.6739	-0.083733	20.7499	-26.6163
47.7	-26.884	-0.0236302	21.5112	-30.156	47.83	-27.3457	0.123695	21.8882	-30.607	49.75	-22.1659	-0.216598	22.5104	-26.4859		47.52	-18.9311	0.0470749	21.1358	-27.9506	48	-20.4463	-0.0292311	21.4603	-30.7374	48.35	-19.5653	0.0107417	20.9529	-29.4934		47.92	-19.5358	0.0978777	21.1007	-29.8673	48.04	-21.0897	0.0829316	21.2755	-32.1888	47.79	-17.5795	0.0166352	20.8078	-26.6157
47.94	-26.6799	-0.00368458	21.5728	-30.155	48.07	-27.3623	-0.0325608	21.9518	-30.5993	49.86	-21.702	0.0935324	22.5773	-26.4825		47.79	-18.7389	0.0672471	21.1953	-27.9501	48.19	-20.4802	-0.0849432	21.5217	-30.7332	48.43	-19.5447	0.0405395	21.0114	-29.4857		48.16	-19.6791	-0.00534736	21.16	-29.8653	48.24	-21.1091	0.0952262	21.3358	-32.1824	47.98	-17.668	-0.0557253	20.8657	-26.616
48.2	-26.5014	-0.0567292	21.6343	-30.1539	48.21	-27.2011	0.0393704	22.0154	-30.5921	50.4	-20.6314	0.256567	22.6442	-26.4789		48	-18.7129	0.0124227	21.2548	-27.9499	48.31	-20.4242	-0.0297793	21.583	-30.7288	48.46	-19.6834	-0.0941524	21.07	-29.4775		48.39	-19.6747	0.044384	21.2194	-29.8635	48.35	-21.3593	-0.136476	21.3962	-32.1756	48.16	-17.5935	0.037691	20.9236	-26.617
48.37	-26.3392	-0.0686393	21.6959	-30.1526	48.29	-27.1646	0.0222125	22.0789	-30.5853	50.86	-20.2812	-0.290711	22.7111	-26.475		48.16	-18.8177	-0.126976	21.3143	-27.95	48.52	-20.3379	0.0733832	21.6443	-30.7242	48.81	-19.6286	0.0246134	21.1286	-29.4691		48.56	-19.7329	0.0171497	21.2788	-29.862	48.51	-21.1932	0.0558566	21.4565	-32.1684	48.36	-17.6681	-0.0169803	20.9815	-26.6185
48.52	-26.1354	-0.0360515	21.7574	-30.1511	48.55	-27.002	-0.00321704	22.1425	-30.5791	50.96	-19.8597	-0.0676244	22.778	-26.4709		48.3	-18.6665	0.00974362	21.3738	-27.9503	48.78	-20.5017	-0.04879	21.7057	-30.7194	49.16	-19.7537	-0.0200726	21.1871	-29.4604		48.72	-19.865	-0.0920916	21.3381	-29.8608	48.8	-21.286	0.00129386	21.5169	-32.161	48.55	-17.6119	0.052496	21.0394	-26.6205
48.75	-25.7354	0.0647928	21.819	-30.1494	48.82	-26.9748	-0.194071	22.2061	-30.5734	51.51	-18.7334	0.0231376	22.8449	-26.4665		48.58	-18.7799	-0.0990668	21.4333	-27.9507	48.96	-20.5138	-0.0268811	21.767	-30.7144	49.37	-19.8804	-0.0997504	21.2457	-29.4513		48.92	-19.8353	-0.0424344	21.3975	-29.8597	49.03	-21.3746	-0.0715347	21.5772	-32.1534	48.74	-17.8668	-0.194565	21.0973	-26.6228
48.96	-25.4993	-0.0157138	21.8806	-30.1473	49.1	-26.6296	-0.100717	22.2697	-30.5683	51.91	-18.1811	-0.0411502	22.9118	-26.4617		48.8	-18.7351	-0.0302943	21.4928	-27.9512	49.11	-20.5476	-0.0335496	21.8283	-30.7092	49.42	-19.6803	0.110734	21.3043	-29.442		49.16	-19.7339	0.0747466	21.4568	-29.8587	49.17	-21.3808	-0.0734366	21.6376	-32.1457	48.93	-17.621	0.0562604	21.1552	-26.6253
49.15	-25.0842	0.0769575	21.9421	-30.145	49.25	-26.284	0.097016	22.3332	-30.5638	52	-17.9201	0.10584	22.9787	-26.4566		48.96	-18.6406	0.0866184	21.5523	-27.9517	49.35	-20.6001	-0.0466452	21.8897	-30.7036	49.84	-19.947	-0.0885936	21.3629	-29.4324		49.39	-19.8733	-0.0527452	21.5162	-29.8579	49.3	-21.2366	0.0724107	21.6979	-32.138	49.19	-17.5904	0.0939943	21.2131	-26.6278
49.33	-24.6932	0.132848	22.0037	-30.1424	49.27	-26.3171	0.0433419	22.3968	-30.56	52.45	-17.4249	0.178397	23.0456	-26.451		49.11	-18.8667	-0.118294	21.6118	-27.9522	49.58	-20.3682	0.220235	21.951	-30.6979	50.13	-19.7703	0.119615	21.4214	-29.4225		49.57	-19.8912	-0.0601126	21.5756	-29.8571	49.59	-21.3219	-0.0124953	21.7583	-32.1304	49.42	-17.5829	0.112982	21.271	-26.6303
49.6	-24.3769	-0.103786	22.0652	-30.1396	49.63	-25.7402	0.206324	22.4604	-30.5569	52.85	-17.3678	0.0312513	23.1125	-26.4452		49.37	-18.6925	0.0909068	21.6713	-27.9527	49.77	-20.5772	0.0395474	22.0124	-30.6918	50.33	-19.8905	0.0192227	21.48	-29.4124		49.7	-19.8598	-0.0188973	21.6349	-29.8564	49.81	-21.2866	0.0251907	21.8186	-32.1229	49.62	-17.5858	0.12784	21.3289	-26.6326
49.8	-24.0108	-0.183153	22.1268	-30.1367	50	-25.4827	-0.0729065	22.524	-30.5545	52.99	-17.5384	-0.18099	23.1794	-26.4389		49.62	-18.823	-0.00707606	21.7308	-27.9529	49.9	-20.6155	0.0209538	22.0737	-30.6855	50.44	-19.9089	0.0122642	21.5386	-29.4021		49.92	-19.7778	0.0857276	21.6943	-29.8557	49.97	-21.3096	0.00795514	21.879	-32.1157	49.74	-17.9192	-0.190289	21.3868	-26.6346
49.95	-23.5852	-0.110097	22.1883	-30.1336	50.25	-25.215	-0.250687	22.5875	-30.5529	53.38	-17.3098	-0.00803901	23.2463	-26.4324		49.8	-18.7861	0.0531461	21.7903	-27.953	50.14	-20.8361	-0.161162	22.135	-30.6788	50.49	-19.9687	-0.0420354	21.5971	-29.3915		50.2	-19.8436	0.0559996	21.7537	-29.855	50.1	-21.2796	0.0462426	21.9393	-32.1088	49.88	-17.8055	-0.0550351	21.4447	-26.6362
50.07	-23.0063	0.176465	22.2499	-30.1304	50.27	-24.7699	0.155459	22.6511	-30.5521	53.82	-17.3548	-0.0483577	23.3132	-26.4255		49.89	-18.7258	0.125221	21.8497	-27.9529	50.42	-20.7436	-0.0183934	22.1964	-30.672	50.76	-19.9633	-0.00148739	21.6557	-29.3808		50.43	-19.952	-0.0213291	21.813	-29.8542	50.38	-21.401	-0.0482854	21.9997	-32.1023	50.24	-17.9231	-0.107951	21.5026	-26.6372
50.38	-22.2049	0.202859	22.3115	-30.1271	50.75	-23.6409	0.227469	22.7147	-30.5521	53.98	-17.2866	0.0290907	23.3801	-26.4184		50.17	-18.843	0.0457794	21.9092	-27.9524	50.67	-20.8131	-0.0393797	22.2577	-30.665	51.02	-20.0463	-0.0393006	21.7143	-29.3698		50.61	-19.9498	0.00332502	21.8724	-29.8533	50.63	-21.4315	-0.0486066	22.06	-32.0963	50.5	-17.7662	0.0938338	21.5605	-26.6375
50.68	-21.9851	-0.30748	22.373	-30.1238	51.13	-23.1744	-0.231163	22.7782	-30.553	54.36	-17.3638	-0.0185943	23.447	-26.4111		50.41	-18.8868	0.0365273	21.9687	-27.9516	50.8	-20.7516	0.0479161	22.3191	-30.6579	51.3	-20.0587	0.00455025	21.7729	-29.3587		50.74	-19.8809	0.0862413	21.9317	-29.8523	50.8	-21.4038	0.000532601	22.1204	-32.0908	50.67	-17.8812	0.00257775	21.6184	-26.637
50.89	-21.2173	-0.00821577	22.4346	-30.1205	51.3	-22.7103	-0.180123	22.8418	-30.5545	54.76	-17.2726	0.114191	23.5139	-26.4035		50.64	-19.1827	-0.223834	22.0282	-27.9503	50.85	-20.772	0.0374479	22.3804	-30.6508	51.5	-20.0529	0.0510911	21.8314	-29.3474		50.89	-20.1078	-0.127829	21.9911	-29.8512	50.89	-21.3221	0.0933066	22.1807	-32.086	50.71	-17.9153	-0.0269056	21.6763	-26.6356
50.95	-20.8836	0.201307	22.4961	-30.1173	51.71	-21.318	0.279892	22.9054	-30.5567	55.01	-17.4716	-0.0538889	23.5808	-26.3957		50.78	-18.9838	-0.00203509	22.0877	-27.9486	51.25	-20.9388	-0.0522098	22.4417	-30.6437	51.56	-20.1438	-0.028	21.89	-29.336		51.19	-20.0199	-0.0257688	22.0505	-29.8499	51.16	-21.5251	-0.0801085	22.2411	-32.082	50.97	-17.9033	0.00538868	21.7342	-26.6331
51.19	-20.5364	0.1078	22.5577	-30.1142	52.06	-20.936	0.00456065	22.969	-30.5592	55.65	-17.4449	0.0668351	23.6477	-26.3878		50.86	-19.098	-0.102695	22.1472	-27.9463	51.52	-20.8826	0.0505974	22.5031	-30.6367	51.76	-20.176	-0.0236485	21.9486	-29.3244		51.43	-20.0064	-0.00782361	22.1098	-29.8484	51.41	-21.3774	0.0874425	22.3014	-32.0787	51.29	-17.8846	0.0306244	21.7921	-26.6294
51.51	-20.349	-0.131452	22.6192	-30.1113	52.32	-20.6607	-0.0895791	23.0325	-30.5622	56.02	-17.6658	-0.0915613	23.7146	-26.3796		51.22	-19.0247	0.0359125	22.2067	-27.9435	51.7	-20.8998	0.060569	22.5644	-30.6298	52.12	-20.1953	0.00456797	22.0071	-29.3128		51.64	-19.9782	0.0228836	22.1692	-29.8468	51.64	-21.5993	-0.121625	22.3618	-32.0764	51.56	-17.8245	0.0859992	21.85	-26.6246
51.79	-19.9845	-0.00603282	22.6808	-30.1085	52.36	-20.5355	-0.012303	23.0961	-30.5653	56.12	-17.5657	0.0261305	23.7815	-26.3714		51.45	-19.1589	-0.0525275	22.2662	-27.9402	51.76	-21.0127	-0.0439666	22.6257	-30.6232	52.49	-20.2478	-0.0281661	22.0657	-29.301		51.76	-19.9729	0.0301951	22.2285	-29.845	51.74	-21.4657	0.0164202	22.4221	-32.0748	51.67	-17.992	-0.0849051	21.9079	-26.6188
51.93	-19.9156	-0.0176797	22.7424	-30.1059	52.66	-20.165	0.066852	23.1597	-30.5686	56.57	-17.7101	-0.0385941	23.8484	-26.363		51.63	-19.0767	0.0678073	22.3257	-27.9364	51.91	-21.098	-0.109732	22.6871	-30.6169	52.63	-20.2163	0.00530234	22.1243	-29.2892		51.88	-20.0403	-0.0341074	22.2879	-29.8431	51.89	-21.4321	0.0558611	22.4825	-32.074	52.04	-17.8847	0.0101573	21.9658	-26.6122
52.21	-19.8181	-0.018405	22.8039	-30.1036	53.13	-20.0338	-0.0535911	23.2233	-30.5718	56.98	-17.6542	0.0857624	23.9153	-26.3545		51.74	-19.12	0.0484775	22.3852	-27.9321	52.24	-20.9145	0.110792	22.7484	-30.6109	53.18	-20.1772	0.039993	22.1829	-29.2773		52.18	-19.9278	0.0942604	22.3473	-29.841	52.27	-21.5126	-0.01104	22.5428	-32.0738	52.4	-17.7873	0.103493	22.0237	-26.6048
52.58	-19.8116	-0.0480244	22.8655	-30.1015	53.45	-19.9197	-0.00232639	23.2868	-30.575	57.15	-17.8512	-0.0854702	23.9822	-26.346		51.93	-19.1172	0.092445	22.4447	-27.9273	52.51	-21.0237	0.0271731	22.8098	-30.6053	53.55	-20.161	0.0577155	22.2414	-29.2655		52.43	-20.0214	0.0231938	22.4066	-29.8388	52.5	-21.4687	0.0429849	22.6032	-32.0742	52.61	-17.9507	-0.0558656	22.0816	-26.5967
52.85	-19.6489	0.12644	22.927	-30.0998	53.48	-19.8563	0.0586093	23.3504	-30.5779	57.57	-17.8411	-0.0218483	24.0491	-26.3374		52.21	-19.2494	0.0162915	22.5042	-27.9222	52.66	-20.9497	0.114088	22.8711	-30.6002	53.69	-20.2883	-0.0648408	22.3	-29.2538		52.66	-19.9818	0.0869689	22.466	-29.8364	52.64	-21.4629	0.0564958	22.6635	-32.075	52.63	-17.9621	-0.0666524	22.1395	-26.5882
52.88	-19.828	-0.0504315	22.9886	-30.0985	54.06	-20.0338	-0.0802264	23.414	-30.5805	58.02	-17.847	0.0110029	24.116	-26.3287		52.42	-19.2971	0.00327408	22.5637	-27.9167	52.71	-21.2073	-0.139361	22.9324	-30.5957	54.23	-20.204	0.0730993	22.3586	-29.2421		52.78	-20.2208	-0.139441	22.5254	-29.8339	52.7	-21.5605	-0.0374915	22.7239	-32.0762	53.08	-17.8776	0.0403502	22.1974	-26.5794
53.26	-19.7337	0.0823351	23.0501	-30.0976	54.43	-19.9994	0.0417267	23.4776	-30.5826	58.24	-17.7768	0.0948121	24.1829	-26.3201		52.57	-19.3284	-0.00895742	22.6232	-27.9108	53	-21.1162	-0.0253101	22.9938	-30.5917	54.62	-20.4101	-0.0652604	22.4171	-29.2307		52.86	-20.2026	-0.113219	22.5847	-29.8312	52.99	-21.6449	-0.103188	22.7842	-32.0778	53.39	-18.0057	-0.0648364	22.2553	-26.5703
53.6	-19.9913	-0.127707	23.1117	-30.0971	54.53	-20.0334	0.0365252	23.5411	-30.5841	58.9	-17.9106	-0.00796518	24.2498	-26.3114		52.69	-19.4157	-0.0852393	22.6827	-27.9047	53.26	-21.1284	-0.0179125	23.0551	-30.5885	54.67	-20.3546	-0.000203724	22.4757	-29.2194		53.2	-20.1329	-0.0168338	22.6441	-29.8284	53.26	-21.4825	0.0759068	22.8446	-32.0795	53.6	-18.0624	-0.103897	22.3132	-26.5611
53.8	-19.7618	0.133967	23.1733	-30.097	55.04	-20.2819	-0.0513335	23.6047	-30.585	59.2	-17.9948	-0.0779894	24.3167	-26.3028		52.99	-19.3305	0.0125199	22.7422	-27.8983	53.49	-21.1627	-0.0349801	23.1165	-30.5859	55.24	-20.604	-0.142107	22.5343	-29.2084		53.51	-20.142	-0.019305	22.7034	-29.8255	53.47	-21.6425	-0.0737161	22.9049	-32.0813	53.67	-17.97	-0.00538159	22.3711	-26.552
53.85	-19.9472	-0.0430223	23.2348	-30.0973	55.47	-20.3877	-0.0316848	23.6683	-30.585	59.25	-17.929	-0.00956549	24.3836	-26.2942		53.19	-19.397	-0.0531033	22.8017	-27.8916	53.63	-21.0429	0.0955094	23.1778	-30.5842	55.53	-20.4528	0.0529337	22.5929	-29.1977		53.72	-20.0473	0.0699866	22.7628	-29.8225	53.57	-21.5924	-0.0199695	22.9653	-32.0832	53.97	-17.816	0.175248	22.4291	-26.543
54.23	-20.0448	-0.0735511	23.2964	-30.0978	55.59	-20.3277	0.057093	23.7318	-30.5841	59.8	-17.9231	0.0331822	24.4505	-26.2857		53.38	-19.3004	0.0424678	22.8612	-27.8847	53.74	-21.3196	-0.172585	23.2391	-30.5833	55.58	-20.4484	0.0634828	22.6514	-29.1873		53.81	-20.1131	0.000241024	22.8222	-29.8193	53.68	-21.5023	0.0729932	23.0256	-32.085	54.28	-18.0908	-0.0733042	22.487	-26.5343
54.5	-20.0006	0.0199189	23.3579	-30.0986	56.08	-20.4818	-0.0116511	23.7954	-30.5822	60.21	-18.0943	-0.103308	24.5174	-26.2772		53.51	-19.4565	-0.113819	22.9207	-27.8777	53.92	-21.1208	0.0408886	23.3005	-30.5833	55.9	-20.5633	-0.023675	22.71	-29.1773		53.83	-19.9989	0.113469	22.8815	-29.816	53.99	-21.705	-0.12617	23.086	-32.0867	54.58	-18.0172	0.0218942	22.5449	-26.5261
54.72	-20.1197	-0.0592037	23.4195	-30.0994	56.48	-20.3649	0.146632	23.859	-30.5791	60.36	-17.7805	0.223809	24.5843	-26.2688		53.72	-19.2094	0.1366	22.9802	-27.8705	54.17	-21.0542	0.129705	23.3618	-30.584	56.28	-20.5096	0.0427679	22.7686	-29.1678		54.25	-20.1338	-0.0447179	22.9409	-29.8125	54.24	-21.4633	0.116733	23.1463	-32.0881	54.74	-17.9434	0.104809	22.6028	-26.5184
54.86	-20.1359	-0.0504229	23.481	-30.1003	56.57	-20.5819	-0.0633554	23.9226	-30.5748	60.8	-18.1149	-0.0722627	24.6512	-26.2605		53.95	-19.3698	-0.010921	23.0397	-27.8632	54.39	-21.2262	-0.0202578	23.4231	-30.5853	56.58	-20.4766	0.0772076	22.8271	-29.1587		54.58	-19.973	0.103983	23.0003	-29.809	54.41	-21.5193	0.0625003	23.2067	-32.0893	55.04	-18.0884	-0.0292315	22.6607	-26.5114
54.92	-19.9403	0.155713	23.5426	-30.1012	56.94	-20.7423	-0.199709	23.9861	-30.5694	61.26	-18.2589	-0.181793	24.7181	-26.2524		54.14	-19.2505	0.127669	23.0992	-27.8558	54.59	-21.1773	0.0512998	23.4845	-30.5872	56.64	-20.5731	-0.0193783	22.8857	-29.1501		54.79	-20.0191	0.058442	23.0596	-29.8053	54.5	-21.5326	0.0508573	23.267	-32.09	55.42	-18.1508	-0.0916792	22.7186	-26.5053
55.14	-20.0897	0.0437644	23.6042	-30.1019	57.36	-20.4087	0.160014	24.0497	-30.5632	61.42	-18.0084	0.0782844	24.785	-26.2443		54.32	-19.5205	-0.118794	23.1587	-27.8484	54.77	-21.1652	0.0863683	23.5458	-30.5894	57.15	-20.652	-0.0955111	22.9443	-29.1421		54.83	-20.2698	-0.191333	23.119	-29.8016	54.74	-21.6267	-0.0350225	23.3274	-32.0903	55.75	-17.9526	0.096645	22.7765	-26.5001
55.44	-20.2348	-0.0543209	23.6657	-30.1025	57.62	-20.5681	0.0208261	24.1133	-30.556	62.02	-18.0988	0.0120233	24.8519	-26.2365		54.58	-19.4736	-0.0329825	23.2182	-27.841	54.91	-21.4714	-0.20004	23.6072	-30.592	57.57	-20.5645	0.0119919	23.0029	-29.1346		55.29	-20.2601	-0.156417	23.1783	-29.7977	54.99	-21.6574	-0.050061	23.3877	-32.09	55.83	-17.9975	0.0485579	22.8344	-26.4959
55.74	-20.2885	-0.0666917	23.7273	-30.1029	58.2	-20.7839	-0.138414	24.1769	-30.5483	62.38	-18.1112	0.00843925	24.9188	-26.2288		54.8	-19.4723	0.00178615	23.2777	-27.8335	55.11	-21.2688	0.0333846	23.6685	-30.5947	57.75	-20.5212	0.071966	23.0614	-29.1279		55.67	-20.0993	0.0380814	23.2377	-29.7937	55.17	-21.6186	0.00293755	23.4481	-32.089	56.37	-18.1118	-0.0881371	22.8923	-26.493
55.93	-20.3276	-0.0826874	23.7888	-30.1029	58.64	-20.615	0.0795738	24.2404	-30.5399	62.42	-18.0688	0.0516947	24.9857	-26.2213		54.96	-19.5125	-0.0159886	23.3372	-27.8262	55.44	-21.4524	-0.0967437	23.7298	-30.5974	58.29	-20.7259	-0.0618185	23.12	-29.1218		55.86	-19.9564	0.199269	23.2971	-29.7896	55.32	-21.7374	-0.103421	23.5084	-32.0873	56.77	-18.1311	-0.116321	22.9502	-26.4914
56	-20.3021	-0.0492899	23.8504	-30.1025	58.75	-20.6898	0.0173566	24.304	-30.5312	63.04	-18.137	-0.00281385	25.0526	-26.214		55.07	-19.5218	-0.0116391	23.3966	-27.8189	55.74	-21.4069	-0.0052096	23.7912	-30.6001	58.7	-20.7706	-0.0444286	23.1786	-29.1164		56.39	-20.22	-0.0192614	23.3564	-29.7853	55.55	-21.5659	0.0860857	23.5688	-32.0848	56.91	-18.1474	-0.132329	23.0081	-26.491
56.01	-20.1074	0.146511	23.912	-30.1017	59.21	-20.765	-0.00589966	24.3676	-30.5222	63.43	-18.0775	0.0692886	25.1195	-26.2069		55.4	-19.5468	-0.00566144	23.4561	-27.8117	55.93	-21.3911	0.035849	23.8525	-30.6026	58.77	-20.6803	0.0561958	23.2371	-29.1117		56.79	-20.2784	-0.0580469	23.4158	-29.7809	55.77	-21.6722	-0.00680906	23.6291	-32.0813	57.41	-17.9382	0.0956358	23.066	-26.4916
56.48	-20.2214	0.0763772	23.9735	-30.1003	59.64	-20.7596	0.0441553	24.4312	-30.5131	63.46	-18.0625	0.0854986	25.1864	-26.2001		55.69	-19.5344	0.0247105	23.5156	-27.8046	55.94	-21.3375	0.0906603	23.9139	-30.6048	59.22	-20.8153	-0.0206288	23.2957	-29.1076		56.95	-20.1966	0.0283695	23.4751	-29.7764	55.94	-21.7593	-0.0879107	23.6895	-32.0769	57.8	-18.0301	0.0326517	23.1239	-26.4931
56.82	-20.4064	-0.0866942	24.0351	-30.0983	59.8	-20.816	0.00275476	24.4947	-30.504	64.08	-18.2826	-0.103165	25.2533	-26.1933		55.88	-19.4627	0.105342	23.5751	-27.7977	56.25	-21.3773	0.0811388	23.9752	-30.6067	59.64	-20.8364	-0.009801	23.3543	-29.1041		57.43	-20.2492	-0.0166783	23.5345	-29.7718	56.11	-21.6836	-0.0109779	23.7498	-32.0716	57.92	-17.9317	0.141506	23.1818	-26.4954
57	-20.2188	0.109719	24.0966	-30.0956	60.32	-21.0308	-0.170234	24.5583	-30.495	64.4	-18.3812	-0.183533	25.3202	-26.1867		55.96	-19.4809	0.0905324	23.6346	-27.7909	56.65	-21.4736	0.0057183	24.0365	-30.6079	59.75	-20.8677	-0.037051	23.4129	-29.1012		57.85	-20.2907	-0.0533297	23.5939	-29.767	56.41	-21.6077	0.0587702	23.8102	-32.0655	58.37	-18.0179	0.0972099	23.2397	-26.4983
57.02	-20.3199	0.00951113	24.1582	-30.0922	60.72	-20.8118	0.073113	24.6219	-30.4863	64.47	-18.1739	0.0276733	25.3871	-26.1801		56.12	-19.7361	-0.158133	23.6941	-27.7842	56.95	-21.6001	-0.113474	24.0979	-30.6086	60.25	-20.776	0.0580141	23.4714	-29.0988		57.98	-20.2213	0.018339	23.6532	-29.7621	56.64	-21.5508	0.107923	23.8705	-32.0587	58.75	-18.0963	0.0528591	23.2976	-26.5016
57.62	-20.4564	-0.103574	24.2197	-30.0879	60.81	-20.8187	0.0706875	24.6854	-30.4779	65.03	-18.2864	-0.0578371	25.454	-26.1735		56.46	-19.5587	0.0345337	23.7536	-27.7777	56.96	-21.5147	-0.0278994	24.1592	-30.6085	60.64	-20.7298	0.0991959	23.53	-29.0969		58.38	-20.3803	-0.128401	23.7126	-29.7571	56.79	-21.5971	0.0570476	23.9309	-32.0513	58.93	-18.1843	-0.0210209	23.3555	-26.5052
57.97	-20.3716	-0.00303175	24.2813	-30.0829	61.28	-20.938	-0.0316147	24.749	-30.4702	65.43	-18.1902	0.0493322	25.5209	-26.1669		56.74	-19.732	-0.12252	23.8131	-27.7714	57.4	-21.6011	-0.107364	24.2206	-30.6076	60.7	-20.8049	0.0234297	23.5886	-29.0954		58.83	-20.1141	0.163011	23.772	-29.7518	56.88	-21.7182	-0.0661211	23.9912	-32.0434	59.34	-18.2583	-0.0696785	23.4134	-26.509
58.1	-20.4251	-0.0492304	24.3429	-30.077	61.66	-20.8527	0.0592516	24.8126	-30.4631	65.56	-18.184	0.057306	25.5878	-26.1601		56.86	-19.671	-0.0536534	23.8726	-27.7653	57.81	-21.4099	0.0963758	24.2819	-30.6056	61.2	-20.9797	-0.148561	23.6471	-29.0943		59.02	-20.2491	0.0410873	23.8313	-29.7465	57.21	-21.6344	0.0182952	24.0516	-32.0351	59.82	-18.3764	-0.168634	23.4713	-26.5127
58.71	-20.4117	0.0141302	24.4044	-30.0705	61.8	-20.958	-0.0456582	24.8762	-30.4568	66.03	-18.0408	0.202234	25.6547	-26.1532		56.89	-19.6021	0.0172805	23.9321	-27.7593	57.96	-21.413	0.101353	24.3432	-30.6026	61.58	-20.9203	-0.0694069	23.7057	-29.0936		59.61	-20.4363	-0.103309	23.8907	-29.7409	57.5	-21.7539	-0.085848	24.1119	-32.0264	60.06	-18.2768	-0.0629552	23.5292	-26.5163
59.02	-20.2962	0.162244	24.466	-30.0635	62.38	-20.9741	-0.0657	24.9397	-30.4514	66.49	-18.1904	0.051931	25.7216	-26.1461		57.29	-19.4894	0.158826	23.9916	-27.7536	58.32	-21.6097	-0.0678136	24.4046	-30.5984	61.68	-20.7237	0.135107	23.7643	-29.0932		59.98	-20.4446	-0.0881255	23.95	-29.7353	57.71	-21.7577	-0.0714258	24.1723	-32.0176	60.69	-18.2365	-0.0148895	23.5871	-26.5195
59.51	-20.5696	-0.0580944	24.5275	-30.0561	62.79	-20.8465	0.0577801	25.0033	-30.4471	66.62	-18.4347	-0.192152	25.7885	-26.1388		57.59	-19.6	0.0705959	24.0511	-27.748	58.71	-21.6184	-0.0372858	24.4659	-30.5928	62.13	-20.9729	-0.0690392	23.8229	-29.0931		60.04	-20.1183	0.241413	24.0094	-29.7294	57.78	-21.5889	0.104375	24.2326	-32.0086	61.05	-18.2118	0.0106354	23.645	-26.5223
59.83	-20.4894	0.053273	24.5891	-30.0483	62.9	-20.8967	0.00684505	25.0669	-30.4439	67.21	-18.3056	-0.0545582	25.8554	-26.1312		57.75	-19.7187	-0.036483	24.1106	-27.7427	58.96	-21.4804	0.128817	24.5272	-30.586	62.49	-20.9897	-0.044031	23.8814	-29.0932		60.68	-20.3994	-0.0205743	24.0688	-29.7234	57.93	-21.8596	-0.150267	24.293	-31.9995	61.09	-18.1624	0.0600293	23.7029	-26.5244
59.97	-20.6453	-0.0908018	24.6506	-30.0403	63.5	-20.9846	-0.0780736	25.1305	-30.4415	67.6	-18.2833	-0.0167414	25.9223	-26.1232		57.89	-19.7514	-0.0593747	24.1701	-27.7375	59.36	-21.7306	-0.0753046	24.5886	-30.578	62.68	-20.9089	0.0587912	23.94	-29.0934		61.03	-20.4801	-0.102107	24.1281	-29.7172	58.33	-21.572	0.182318	24.3533	-31.9905	61.67	-18.1079	0.114012	23.7608	-26.5257
60.06	-20.5875	-0.0261578	24.7122	-30.0322	63.92	-20.8096	0.109643	25.194	-30.44	67.67	-18.2182	0.0519069	25.9892	-26.1148		58.28	-19.8116	-0.0934912	24.2296	-27.7326	59.79	-21.7531	-0.0520055	24.6499	-30.569	63.12	-20.9283	0.0847356	23.9986	-29.0939		61.08	-20.4078	-0.0302686	24.1875	-29.7108	58.64	-21.713	0.0715962	24.4137	-31.9816	62.07	-18.2365	-0.0131058	23.8187	-26.5261
60.45	-20.6262	-0.0428948	24.7738	-30.0241	63.98	-20.8235	0.098288	25.2576	-30.4393	68.51	-18.3253	-0.0018582	26.0561	-26.106		58.58	-19.7128	0.0250595	24.2891	-27.728	60.01	-21.7128	0.00831594	24.7113	-30.559	63.59	-21.1254	-0.0790966	24.0571	-29.0945		61.59	-20.4304	-0.0578113	24.2469	-29.7042	58.75	-21.9603	-0.167216	24.474	-31.973	62.14	-18.1367	0.0873073	23.8766	-26.5255
60.76	-20.5467	0.0464941	24.8353	-30.016	64.47	-21.047	-0.0991884	25.3212	-30.4393	68.86	-18.3559	-0.00826588	26.123	-26.0967		58.74	-19.7289	0.0197196	24.3486	-27.7236	60.56	-21.6937	0.0677188	24.7726	-30.5484	63.85	-21.0188	0.0400347	24.1157	-29.0951		62.01	-20.3688	0.00624835	24.3062	-29.6975	59.14	-21.7323	0.0807119	24.5344	-31.9647	62.69	-18.2795	-0.0450041	23.9345	-26.5235
61.01	-20.5771	0.0205147	24.8969	-30.0082	64.91	-21.1114	-0.134701	25.3848	-30.4398	69.6	-18.4089	-0.0178423	26.1899	-26.0868		58.99	-19.7666	-0.00045927	24.4081	-27.7195	60.99	-21.6882	0.0983713	24.8339	-30.5371	64.46	-21.0583	0.0200683	24.1743	-29.0958		62.12	-20.2558	0.121953	24.3656	-29.6906	59.5	-21.9288	-0.109537	24.5947	-31.9568	63.1	-18.2458	0.00540071	23.9924	-26.5202
61.1	-20.6323	-0.0336717	24.9584	-30.0006	65.04	-20.9753	0.0104603	25.4483	-30.4409	69.93	-18.2896	0.113835	26.2568	-26.0765		59.29	-19.6658	0.123139	24.4676	-27.7156	61.17	-21.8571	-0.0608132	24.8953	-30.5253	64.82	-21.1163	-0.0289381	24.2329	-29.0965		62.69	-20.4158	-0.00406889	24.4249	-29.6836	59.71	-21.7995	0.0189822	24.6551	-31.9495	63.14	-18.3225	-0.0691596	24.0503	-26.5154
61.53	-20.4476	0.153372	25.02	-29.9934	65.68	-20.9581	0.072187	25.5119	-30.4425	70.77	-18.474	-0.0590024	26.3237	-26.0658		59.6	-19.8965	-0.0813905	24.5271	-27.712	61.65	-21.92	-0.0978662	24.9566	-30.5132	64.86	-21.1636	-0.0752061	24.2914	-29.0971		63.04	-20.4142	0.0320562	24.4843	-29.6766	60.1	-21.6732	0.137051	24.7154	-31.9427	63.56	-18.3767	-0.096095	24.1082	-26.5088
61.95	-20.7451	-0.142471	25.0815	-29.9868	66.03	-21.1115	-0.0586581	25.5755	-30.4444	70.95	-18.4819	-0.0669626	26.3906	-26.0549		59.76	-19.8672	-0.0377993	24.5866	-27.7087	62.09	-21.8977	-0.0490042	25.018	-30.5009	65.45	-21.1145	-0.00679719	24.35	-29.0977		63.11	-20.4518	0.00201071	24.5437	-29.6696	60.46	-21.8613	-0.0643147	24.7758	-31.9367	63.97	-18.2993	0.0124517	24.1661	-26.5008
62.19	-20.6173	-0.0124225	25.1431	-29.9807	66.65	-20.9463	0.142954	25.639	-30.4466	71.65	-18.4226	-0.0112912	26.4575	-26.0439		59.96	-19.8328	0.0148509	24.6461	-27.7057	62.22	-21.9445	-0.0869379	25.0793	-30.4886	65.84	-21.0591	0.0669347	24.4086	-29.0981		63.67	-20.5921	-0.0775456	24.603	-29.6626	60.7	-21.9375	-0.151024	24.8361	-31.9314	64.17	-18.2838	0.0431057	24.224	-26.4913
62.82	-20.5923	0.0241419	25.2047	-29.9753	66.96	-21.103	0.0029643	25.7026	-30.4489	71.96	-18.3735	0.0362773	26.5244	-26.0331		60.31	-19.839	0.0405882	24.7056	-27.703	62.7	-21.8409	0.0534074	25.1406	-30.4763	65.89	-21.1103	0.0183411	24.4671	-29.0984		64.07	-20.6108	-0.0610859	24.6624	-29.6556	60.71	-21.7348	0.0512334	24.8965	-31.9269	64.55	-18.2679	0.0848376	24.2819	-26.4806
63.19	-20.6239	0.00290368	25.2662	-29.9708	67.01	-21.1348	-0.0262241	25.7662	-30.4514	72.67	-18.3276	0.0848377	26.5913	-26.0224		60.64	-19.97	-0.0617923	24.7651	-27.7006	63.09	-21.8357	0.0920071	25.202	-30.4642	66.49	-21.1139	0.0487044	24.5257	-29.0986		64.15	-20.5031	0.0519585	24.7217	-29.6488	61.1	-21.6581	0.112476	24.9568	-31.9231	65.03	-18.3822	-0.0081725	24.3398	-26.4689
63.24	-20.6204	0.00799443	25.3278	-29.9671	67.35	-21.1139	0.0118689	25.8298	-30.454	73.02	-18.4404	-0.0218521	26.6582	-26.0121		60.79	-20.0262	-0.105914	24.8246	-27.6984	63.16	-21.7783	0.15564	25.2633	-30.4525	66.83	-21.2118	-0.0291952	24.5843	-29.0985		64.61	-20.5083	0.0633456	24.7811	-29.6422	61.48	-21.8022	-0.0386513	25.0172	-31.9198	65.29	-18.4523	-0.0746419	24.3977	-26.4563
63.82	-20.6424	0.00756113	25.3893	-29.9645	67.78	-21.209	-0.0627455	25.8933	-30.4565	73.68	-18.5042	-0.0665472	26.7251	-26.0023		61.06	-19.77	0.170035	24.8841	-27.6964	63.59	-21.9183	0.0548985	25.3246	-30.4412	67.42	-21.34	-0.125232	24.6429	-29.0981		65.03	-20.5704	0.000320463	24.8405	-29.6358	61.75	-21.7632	0.00391889	25.0775	-31.9172	65.9	-18.2907	0.0782355	24.4556	-26.4431
64.2	-20.6906	-0.0236031	25.4509	-29.963	68.1	-21.0996	0.0611944	25.9569	-30.4588	74.1	-18.4971	-0.0432691	26.792	-25.9932		61.45	-19.9139	0.0505054	24.9436	-27.6945	64.01	-22.0881	-0.0760107	25.386	-30.4306	67.76	-21.1942	0.0358653	24.7014	-29.0975		65.19	-20.6445	-0.0763792	24.8998	-29.6297	61.78	-21.7848	-0.0167197	25.1379	-31.9151	66.26	-18.3482	0.0109913	24.5135	-26.4294
64.24	-20.6031	0.0658125	25.5124	-29.9624	68.72	-21.2298	-0.0417049	26.0205	-30.461	74.83	-18.4339	0.0528217	26.8589	-25.9848		61.79	-20.1187	-0.136216	25.003	-27.6928	64.18	-22.137	-0.109341	25.4473	-30.4208	67.85	-21.1055	0.128153	24.76	-29.0965		65.64	-20.5128	0.0466286	24.9592	-29.6238	62.08	-21.7866	-0.00246984	25.1982	-31.9133	66.31	-18.4736	-0.115703	24.5714	-26.4153
64.82	-20.7956	-0.0974525	25.574	-29.9627	69.14	-21.1044	0.102172	26.0841	-30.4629	75.11	-18.434	0.0662345	26.9258	-25.9774		61.87	-19.9955	-0.0090988	25.0625	-27.6911	64.57	-22.2047	-0.142294	25.5087	-30.4118	68.37	-21.4411	-0.189247	24.8186	-29.0952		66.07	-20.5537	0.00285024	25.0186	-29.6183	62.57	-21.7839	0.046453	25.2586	-31.912	66.89	-18.3082	0.0414282	24.6293	-26.4011
65.16	-20.6028	0.112563	25.6356	-29.9639	69.18	-21.4313	-0.222948	26.1476	-30.4644	75.9	-18.5213	0.0173996	26.9927	-25.971		62.39	-20.0387	-0.0289625	25.122	-27.6895	64.98	-22.0454	0.0512234	25.57	-30.4039	68.78	-21.1238	0.141068	24.8771	-29.0935		66.18	-20.5238	0.0339613	25.0779	-29.6132	62.9	-21.9027	-0.0321896	25.3189	-31.911	67.28	-18.2566	0.100521	24.6873	-26.3869
65.25	-20.7603	-0.0405254	25.6971	-29.9657	69.6	-21.2411	-0.0136578	26.2112	-30.4655	76.04	-18.5507	-0.00525198	27.0596	-25.9659		62.85	-19.8402	0.188731	25.1815	-27.6879	65.21	-22.0354	0.0789744	25.6313	-30.3972	68.94	-21.2148	0.0552633	24.9357	-29.0913		66.65	-20.5526	0.0216116	25.1373	-29.6086	63.48	-22.0117	-0.065092	25.3793	-31.9103	67.35	-18.354	0.00609247	24.7452	-26.3729
65.74	-20.8713	-0.129611	25.7587	-29.9681	70.05	-21.2459	0.00310831	26.2748	-30.4663	76.75	-18.5183	0.0605358	27.1265	-25.9621		62.98	-19.9496	0.0847945	25.241	-27.6864	65.8	-22.125	0.0285683	25.6927	-30.3916	69.41	-21.4125	-0.125449	24.9943	-29.0887		67.09	-20.6987	-0.0962865	25.1966	-29.6044	63.88	-21.9062	0.088585	25.4396	-31.9098	67.83	-18.4922	-0.0999497	24.8031	-26.3593
66.19	-20.6055	0.15147	25.8202	-29.9711	70.19	-21.1992	0.0567517	26.3384	-30.4666	77.2	-18.8565	-0.257581	27.1934	-25.9598		63.47	-20.1634	-0.107945	25.3005	-27.6847	66.17	-22.2144	-0.0420331	25.754	-30.387	69.89	-21.2214	0.0872863	25.0529	-29.0856		67.22	-20.5504	0.0619475	25.256	-29.6008	63.95	-21.9782	0.0240895	25.5	-31.9094	68.27	-18.4548	-0.0223892	24.861	-26.3463
66.41	-20.8167	-0.0543164	25.8818	-29.9745	70.7	-21.0934	0.188548	26.4019	-30.4666	77.98	-18.5704	0.0603785	27.2603	-25.9591		63.82	-20.1855	-0.114775	25.36	-27.683	66.31	-22.1312	0.0470019	25.8154	-30.3835	70.04	-21.3984	-0.0822093	25.1114	-29.082		67.89	-20.6704	-0.00188736	25.3154	-29.5977	64.48	-22.0389	0.00930644	25.5603	-31.9091	68.37	-18.3818	0.0601486	24.9189	-26.334
67.13	-20.6279	0.145985	25.9433	-29.9781	71.16	-21.3519	-0.0458826	26.4655	-30.4663	78.16	-18.6161	0.021372	27.3272	-25.9602		63.88	-20.1714	-0.0980567	25.4195	-27.6811	66.93	-22.2305	-0.0327749	25.8767	-30.3808	70.82	-21.3122	0.0445698	25.17	-29.0777		68.22	-20.8203	-0.12478	25.3747	-29.5952	64.83	-22.0718	-0.00227557	25.6207	-31.9088	68.79	-18.5136	-0.0337941	24.9768	-26.3226
67.42	-20.8802	-0.102905	26.0049	-29.982	71.25	-21.358	-0.0472387	26.5291	-30.4655	78.95	-18.6924	-0.0284701	27.3941	-25.9628		64.42	-20.0567	0.0399821	25.479	-27.6791	67.31	-22.2833	-0.0767082	25.938	-30.379	71.13	-21.3769	-0.00497987	25.2286	-29.0729		68.88	-20.6776	0.0598643	25.4341	-29.5934	64.9	-22.165	-0.0919178	25.681	-31.9084	69.18	-18.598	-0.0915106	25.0347	-26.3123
68.08	-20.8786	-0.0919037	26.0665	-29.9861	72.04	-21.308	0.0442785	26.5926	-30.4644	79.37	-18.5013	0.175162	27.461	-25.9668		64.78	-19.9968	0.114963	25.5385	-27.6769	67.35	-22.1464	0.0610686	25.9994	-30.3778	71.8	-21.4451	-0.0470295	25.2871	-29.0675		69.27	-20.6175	0.133631	25.4935	-29.5923	65.42	-22.0131	0.0806334	25.7414	-31.908	69.37	-18.5854	-0.0704263	25.0926	-26.3033
68.41	-20.7655	0.0284552	26.128	-29.9901	72.32	-21.489	-0.122263	26.6562	-30.4629	80.01	-18.7301	-0.0358702	27.5279	-25.9719		64.89	-20.0768	0.0394536	25.598	-27.6745	68	-22.2074	0.0150181	26.0607	-30.3773	72.13	-21.2878	0.118081	25.3457	-29.0613		70.06	-20.8428	-0.0823027	25.5528	-29.5917	65.78	-22.2096	-0.10588	25.8017	-31.9074	69.71	-18.2997	0.223832	25.1505	-26.2957
69.02	-20.8505	-0.0350384	26.1896	-29.9941	72.95	-21.4577	-0.059141	26.7198	-30.461	80.58	-18.7667	-0.0573502	27.5948	-25.9779		65.47	-20.1885	-0.0487687	25.6575	-27.6718	68.44	-22.162	0.0737413	26.122	-30.3774	72.87	-21.5279	-0.117997	25.4043	-29.0545		70.38	-20.8529	-0.0923696	25.6122	-29.5917	65.9	-22.1045	0.00208263	25.8621	-31.9066	70.19	-18.5712	-0.046557	25.2084	-26.2897
69.4	-20.7554	0.0790924	26.2511	-29.9979	73.22	-21.338	0.0738775	26.7834	-30.4587				27.6617	-25.9844		65.83	-20.1829	-0.02767	25.717	-27.6688	69.24	-22.249	0.0202283	26.1834	-30.3779	73.11	-21.3171	0.0914159	25.4629	-29.0469		71.07	-20.7031	0.0577	25.6715	-29.5921	66.42	-22.0808	0.0369208	25.9224	-31.9055	70.47	-18.5851	-0.0636803	25.2663	-26.2856
69.42	-20.8493	-0.0137104	26.3127	-30.0015	74.06	-21.4863	-0.0343229	26.8469	-30.4561				27.7286	-25.9913		65.92	-20.2431	-0.0837554	25.7765	-27.6655	69.48	-22.5117	-0.230721	26.2447	-30.3788	73.84	-21.395	0.00688182	25.5214	-29.0388		71.38	-20.7168	0.0466809	25.7309	-29.5929	66.79	-22.1086	0.0166977	25.9828	-31.904	71.11	-18.3378	0.172794	25.3242	-26.2832
70.08	-20.9046	-0.0291149	26.3742	-30.0047	74.41	-21.3021	0.165948	26.9105	-30.4531				27.7955	-25.9983		66.45	-20.0407	0.145816	25.836	-27.6619	70.23	-22.215	0.10535	26.3061	-30.3799	74.13	-21.4693	-0.0693105	25.58	-29.0301		72.09	-20.7163	0.0665532	25.7903	-29.594	66.92	-22.1435	-0.0154331	26.0431	-31.9022	71.49	-18.538	-0.0317063	25.3821	-26.2825
70.4	-20.8555	0.0408004	26.4358	-30.0074	75.05	-21.6731	-0.176731	26.9741	-30.4497				27.8624	-26.0051		66.85	-20.1584	0.0531267	25.8955	-27.6579	70.47	-22.2539	0.0793639	26.3674	-30.3813	74.94	-21.4832	-0.0785944	25.6386	-29.0211		72.46	-20.7974	0.00374107	25.8496	-29.5952	67.39	-22.1185	0.0207697	26.1035	-31.9	72.27	-18.5697	-0.060131	25.44	-26.2834
71.11	-20.8935	0.0480638	26.4974	-30.0096	75.39	-21.4302	0.0804204	27.0377	-30.446				27.9293	-26.0116		66.99	-20.1824	0.0390423	25.955	-27.6536	71.37	-22.3647	0.0148229	26.4287	-30.3828	75.26	-21.4159	-0.00306581	25.6971	-29.0117		73.3	-20.9898	-0.13465	25.909	-29.5967	67.79	-22.1014	0.0497966	26.1638	-31.8975	72.66	-18.6415	-0.12437	25.4979	-26.2855
71.49	-20.9967	-0.0334559	26.5589	-30.0111	76.07	-21.4756	0.0605103	27.1012	-30.4419				27.9962	-26.0174		67.49	-20.4127	-0.151561	26.0145	-27.6491	71.53	-22.4186	-0.0316118	26.4901	-30.3844	76.1	-21.3746	0.0766874	25.7557	-29.0022		73.46	-20.874	-0.00766807	25.9683	-29.5981	68.01	-22.0898	0.0692888	26.2242	-31.8945	73.42	-18.5241	0.0183911	25.5558	-26.2888
72.32	-21.0765	-0.0753282	26.6205	-30.0119	76.47	-21.6488	-0.10034	27.1648	-30.4374				28.0631	-26.0223		68.01	-20.2544	0.0514589	26.074	-27.6445	72.34	-22.4036	0.0166754	26.5514	-30.3859	76.39	-21.4265	0.0411327	25.8143	-28.9926		74.23	-20.9501	-0.0321432	26.0277	-29.5996	68.69	-22.3618	-0.171865	26.2845	-31.8912	73.57	-18.4871	0.0619813	25.6137	-26.293
72.7	-20.8762	0.137802	26.682	-30.0121	77.29	-21.5055	0.0597768	27.2284	-30.4326				28.13	-26.026		68.09	-20.4362	-0.123466	26.1335	-27.6397	72.69	-22.4029	0.0296977	26.6128	-30.3872	77.04	-21.5265	-0.0225814	25.8729	-28.983		74.56	-20.8455	0.0912364	26.0871	-29.601	69.05	-22.1985	0.0106151	26.3449	-31.8876	74.34	-18.5219	0.0687284	25.6716	-26.298
73.48	-21.1266	-0.0956912	26.7436	-30.0117	77.6	-21.6476	-0.0796125	27.292	-30.4274				28.1969	-26.0284		68.84	-20.2602	0.111897	26.193	-27.6348	73.54	-22.5318	-0.0734241	26.6741	-30.3884	77.45	-21.4412	0.0820811	25.9314	-28.9735		75.31	-21.0373	-0.0722535	26.1464	-29.6022	69.72	-22.1916	0.0554532	26.4052	-31.8836	74.59	-18.6234	-0.0166575	25.7295	-26.3036
73.65	-21.1101	-0.0772493	26.8051	-30.0106	78.31	-21.6151	-0.0497761	27.3555	-30.4219				28.2638	-26.0292		69.11	-20.391	-0.00159748	26.2525	-27.6299	73.66	-22.6015	-0.139881	26.7354	-30.3892	78.24	-21.6073	-0.0641954	25.99	-28.9643		75.57	-20.9678	0.00164904	26.2058	-29.6032	70.08	-22.2462	0.0211282	26.4656	-31.8793	75.28	-18.6846	-0.0318529	25.7874	-26.3097
74.31	-21.0091	0.0251308	26.8667	-30.009	78.75	-21.4184	0.139643	27.4191	-30.416				28.3307	-26.028		69.74	-20.4371	-0.0210899	26.312	-27.625	74.46	-22.3532	0.128192	26.7968	-30.3897	78.41	-21.4837	0.0594286	26.0486	-28.9554		76.31	-20.95	0.0164489	26.2652	-29.6038	70.89	-22.4246	-0.11638	26.5259	-31.8746	75.67	-18.709	-0.0340907	25.8453	-26.316
74.73	-21.076	-0.0460821	26.9283	-30.0069	79.58	-21.5476	-0.0118355	27.4827	-30.4099				28.3976	-26.0248		70.02	-20.4339	-0.0126548	26.3715	-27.6202	74.7	-22.4023	0.0845292	26.8581	-30.3898	79.12	-21.5038	0.0226231	26.1071	-28.9469		76.63	-20.9045	0.053482	26.3245	-29.6041	71.13	-22.2548	0.063373	26.5863	-31.8696	76.48	-18.6547	0.0414733	25.9032	-26.3224
75.52	-20.956	0.0572768	26.9898	-30.0043	79.99	-21.5402	-0.0182427	27.5462	-30.4035				28.4645	-26.0196		70.58	-20.4956	-0.0728029	26.431	-27.6155	75.43	-22.7263	-0.225493	26.9194	-30.3896	79.73	-21.6561	-0.161095	26.1657	-28.939		77.44	-20.9167	0.000309149	26.3839	-29.6039	71.89	-22.4355	-0.0940473	26.6466	-31.8643	76.75	-18.7405	-0.048379	25.9611	-26.3287
75.84	-20.8063	0.198275	27.0514	-30.0013	80.63	-21.5102	-0.0115486	27.6098	-30.3969				28.5314	-26.0126		70.94	-20.3295	0.0901613	26.4905	-27.6109	75.58	-22.4723	0.0305971	26.9808	-30.3891	80.48	-21.5295	-0.0866506	26.2243	-28.9318		77.82	-20.6649	0.223156	26.4432	-29.6031	72.15	-22.2754	0.0715929	26.707	-31.8586	77.5	-18.5514	0.0881199	26.019	-26.3347
76.58	-21.0978	-0.114442	27.1129	-29.9978				27.6734	-30.3902				28.5983	-26.0043		71.02	-20.3669	0.0518152	26.5499	-27.6066	76.27	-22.4142	0.0930062	27.0421	-30.3882	80.93	-21.2575	0.150641	26.2829	-28.9253		78.51	-20.908	-0.0881063	26.5026	-29.6017	72.99	-22.2524	0.106686	26.7673	-31.8526	77.83	-18.5336	0.0596749	26.0769	-26.3402
76.8	-21.0091	-0.0317418	27.1745	-29.9941				27.737	-30.3833				28.6652	-25.9948		71.68	-20.4993	-0.088949	26.6094	-27.6025	76.72	-22.3356	0.168356	27.1035	-30.387				26.3414	-28.9197		78.83	-21.0064	-0.22405	26.562	-29.5997	73.25	-22.3992	-0.03757	26.8277	-31.8464	78.55	-18.4849	-0.03794	26.1348	-26.3451
77.45	-20.9871	-0.0246155	27.236	-29.99				27.8005	-30.3763				28.7321	-25.9844		72.04	-20.3265	0.0810419	26.6689	-27.5987	77.55	-22.5199	-0.0388044	27.1648	-30.3855				26.4	-28.9151		79.54	-20.626	0.0629479	26.6213	-29.5968	73.9	-22.3258	0.0412975	26.888	-31.8398	79.01	-18.564	-0.235465	26.1927	-26.3492
78.05	-20.8958	0.0587493	27.2976	-29.9856				27.8641	-30.3693				28.799	-25.9733		72.06	-20.4523	-0.0448396	26.7284	-27.5952	77.84	-22.494	-0.0270247	27.2261	-30.3837				26.4586	-28.9116		79.97	-20.6965	-0.0689972	26.6807	-29.5933	74.43	-22.3822	-0.0102038	26.9484	-31.8329	79.79	-17.8116	0.289422	26.2506	-26.3524
78.86	-21.0135	-0.0615066	27.3592	-29.9809				27.9277	-30.3622				28.8659	-25.962		72.76	-20.428	-0.0182444	26.7879	-27.5922	78.71	-22.5025	-0.0949105	27.2875	-30.3816				26.5171	-28.9092		80.7	-20.4294	0.0895537	26.7401	-29.589	75.2	-22.5327	-0.15265	27.0087	-31.8257	80.1	-18.1323	-0.126128	26.3085	-26.3543
79.18	-20.9919	-0.038998	27.4207	-29.9761				27.9913	-30.3551				28.9328	-25.9506		73.11	-20.3369	0.0776628	26.8474	-27.5896	79.05	-22.4588	-0.0796801	27.3488	-30.3792				26.5757	-28.9081					26.7994	-29.5842	75.26	-22.2468	0.133683	27.0691	-31.8182				26.3664	-26.3549
79.91	-20.8693	0.0882252	27.4823	-29.9711				28.0548	-30.348				28.9997	-25.9394		73.92	-20.4836	-0.0489654	26.9069	-27.5875	79.89	-22.2191	0.082536	27.4102	-30.3765				26.6343	-28.9082					26.8588	-29.5788	76.04	-22.5123	-0.133516	27.1294	-31.8104				26.4243	-26.3541
80.36	-20.9882	-0.0269046	27.5438	-29.966				28.1184	-30.341				29.0666	-25.9287		74.24	-20.5452	-0.0993181	26.9664	-27.5859	80.1	-22.2606	0.0209091	27.4715	-30.3736				26.6929	-28.9093					26.9181	-29.5728	76.45	-22.3456	0.0240741	27.1898	-31.8024				26.4822	-26.3517
			27.6054	-29.9607				28.182	-30.3341				29.1335	-25.9187		75.07	-20.4136	0.0697617	27.0259	-27.5849				27.5328	-30.3703				26.7514	-28.9114					26.9775	-29.5664	77.24	-22.3237	0.00396723	27.2501	-31.794				26.5401	-26.3481
			27.6669	-29.9555				28.2456	-30.3274				29.2004	-25.9098		75.25	-20.559	-0.0660686	27.0854	-27.5846				27.5942	-30.3668				26.81	-28.9143					27.0369	-29.5595	77.4	-22.3323	-0.0179963	27.3105	-31.7855				26.598	-26.3432
			27.7285	-29.9502				28.3091	-30.3208				29.2673	-25.9022		75.91	-20.3956	0.134873	27.1449	-27.5849				27.6555	-30.3631				26.8686	-28.918					27.0962	-29.5523	78.06	-22.032	0.208336	27.3708	-31.7767				26.6559	-26.3373
			27.7901	-29.9449				28.3727	-30.3144				29.3342	-25.8962		76.23	-20.4906	0.0585242	27.2044	-27.5859				27.7169	-30.3591				26.9271	-28.9222					27.1556	-29.5447	78.69	-22.1194	0.0262782	27.4312	-31.7679				26.7138	-26.3304
			27.8516	-29.9396				28.4363	-30.3083				29.4011	-25.892		77	-20.7243	-0.132889	27.2639	-27.5875				27.7782	-30.3548				26.9857	-28.9269					27.2149	-29.5369	79.41	-22.288	-0.271885	27.4915	-31.759				26.7717	-26.3228
			27.9132	-29.9345				28.4998	-30.3024				29.468	-25.8899		77.32	-20.6115	-0.00486104	27.3234	-27.5895				27.8395	-30.3503				27.0443	-28.932					27.2743	-29.5289	79.83	-21.8639	0.0693076	27.5519	-31.75				26.8296	-26.3145
			27.9747	-29.9294				28.5634	-30.2968				29.5349	-25.8898		78.05	-20.6674	-0.0347794	27.3829	-27.5919				27.9009	-30.3455				27.1029	-28.9373					27.3337	-29.5206	80.66	-21.7082	0.0530093	27.6122	-31.7411				26.8875	-26.3056
			28.0363	-29.9245				28.627	-30.2913				29.6018	-25.8914		78.55	-20.5881	0.0536521	27.4424	-27.5946				27.9622	-30.3406				27.1614	-28.9428					27.393	-29.5123				27.6726	-31.7323				26.9455	-26.2964
			28.0978	-29.9197				28.6906	-30.2861				29.6687	-25.8943		79.28	-20.5603	0.0840366	27.5019	-27.5974				28.0235	-30.3354				27.22	-28.9482					27.4524	-29.5038				27.7329	-31.7237				27.0034	-26.2869
			28.1594	-29.9151				28.7541	-30.281				29.7356	-25.8985		79.74	-20.7331	-0.0920417	27.5614	-27.6003				28.0849	-30.33				27.2786	-28.9536					27.5118	-29.4954				27.7933	-31.7152				27.0613	-26.2772
			28.221	-29.9106				28.8177	-30.2761				29.8025	-25.9035		80.49	-20.6404	-0.00969028	27.6209	-27.6032				28.1462	-30.3245				27.3371	-28.9587					27.5711	-29.4869				27.8536	-31.7071				27.1192	-26.2676
			28.2825	-29.9065				28.8813	-30.2713				29.8694	-25.9092		80.87	-20.6021	0.0222132	27.6804	-27.606				28.2076	-30.3188				27.3957	-28.9635					27.6305	-29.4786				27.914	-31.6992				27.1771	-26.258
			28.3441	-29.9025				28.9449	-30.2667				29.9363	-25.9153					27.7399	-27.6086				28.2689	-30.313				27.4543	-28.9679					27.6898	-29.4703				27.9743	-31.6917				27.235	-26.2488
			28.4056	-29.8989				29.0084	-30.2621				30.0032	-25.9216					27.7994	-27.6109				28.3302	-30.3072				27.5129	-28.9716					27.7492	-29.4623				28.0347	-31.6846				27.2929	-26.2399
			28.4672	-29.8956				29.072	-30.2577				30.0701	-25.9277					27.8589	-27.6128				28.3916	-30.3012				27.5714	-28.9747					27.8086	-29.4544				28.095	-31.678				27.3508	-26.2315
			28.5287	-29.8926				29.1356	-30.2533				30.137	-25.9334					27.9184	-27.6142				28.4529	-30.2953				27.63	-28.977					27.8679	-29.4467				28.1554	-31.672				27.4087	-26.2238
			28.5903	-29.89				29.1992	-30.2489				30.2039	-25.9385					27.9779	-27.615				28.5143	-30.2893				27.6886	-28.9783					27.9273	-29.4392				28.2157	-31.6665				27.4666	-26.2169
			28.6519	-29.8878				29.2627	-30.2445				30.2708	-25.9428					28.0374	-27.6151				28.5756	-30.2834				27.7471	-28.9786					27.9866	-29.432				28.2761	-31.6617				27.5245	-26.2109
			28.7134	-29.886				29.3263	-30.2402				30.3377	-25.9458					28.0969	-27.6145				28.6369	-30.2775				27.8057	-28.978					28.046	-29.4249				28.3364	-31.6575				27.5824	-26.2059
			28.775	-29.8846				29.3899	-30.2358				30.4046	-25.9475					28.1563	-27.613				28.6983	-30.2717				27.8643	-28.9764					28.1054	-29.4181				28.3968	-31.6541				27.6403	-26.2019
			28.8365	-29.8838				29.4534	-30.2314				30.4715	-25.9475					28.2158	-27.6105				28.7596	-30.266				27.9229	-28.9739					28.1647	-29.4115				28.4571	-31.6513				27.6982	-26.1987
			28.8981	-29.8834				29.517	-30.227				30.5384	-25.9456					28.2753	-27.607				28.8209	-30.2604				27.9814	-28.9707					28.2241	-29.4051				28.5175	-31.649				27.7561	-26.1963
			28.9597	-29.8836				29.5806	-30.2225				30.6053	-25.9418					28.3348	-27.6024				28.8823	-30.255				28.04	-28.9668					28.2835	-29.3989				28.5778	-31.6472				27.814	-26.1946
			29.0212	-29.8841				29.6442	-30.218				30.6722	-25.9364					28.3943	-27.5968				28.9436	-30.2498				28.0986	-28.9623					28.3428	-29.3929				28.6382	-31.6458				27.8719	-26.1936
			29.0828	-29.8851				29.7077	-30.2136				30.7391	-25.9295					28.4538	-27.5905				29.005	-30.2448				28.1571	-28.9572					28.4022	-29.3872				28.6985	-31.6446				27.9298	-26.1931
			29.1443	-29.8862				29.7713	-30.2091				30.806	-25.9215					28.5133	-27.5833				29.0663	-30.2401				28.2157	-28.9517					28.4615	-29.3817				28.7589	-31.6437				27.9877	-26.1932
			29.2059	-29.8876				29.8349	-30.2048				30.8729	-25.9125					28.5728	-27.5755				29.1276	-30.2356				28.2743	-28.9457					28.5209	-29.3764				28.8192	-31.6428				28.0456	-26.1936
			29.2674	-29.889				29.8985	-30.2005				30.9398	-25.9027					28.6323	-27.5672				29.189	-30.2314				28.3329	-28.9395					28.5803	-29.3714				28.8796	-31.642				28.1035	-26.1944
			29.329	-29.8903				29.962	-30.1963				31.0067	-25.8925					28.6918	-27.5584				29.2503	-30.2274				28.3914	-28.933					28.6396	-29.3666				28.9399	-31.6411				28.1614	-26.1955
			29.3906	-29.8915				30.0256	-30.1923				31.0736	-25.8819					28.7513	-27.5492				29.3117	-30.2235				28.45	-28.9263					28.699	-29.362				29.0003	-31.6401				28.2193	-26.1967
			29.4521	-29.8925				30.0892	-30.1884				31.1405	-25.8713					28.8108	-27.5397				29.373	-30.2198				28.5086	-28.9195					28.7584	-29.3577				29.0606	-31.6389				28.2772	-26.1981
			29.5137	-29.8931				30.1528	-30.1847				31.2075	-25.8608					28.8703	-27.5301				29.4343	-30.2162				28.5671	-28.9127					28.8177	-29.3536				29.121	-31.6373				28.3351	-26.1995
			29.5752	-29.8933				30.2163	-30.1812				31.2744	-25.8507					28.9298	-27.5204				29.4957	-30.2126				28.6257	-28.9059					28.8771	-29.3498				29.1813	-31.6353				28.393	-26.2009
			29.6368	-29.893				30.2799	-30.1779				31.3413	-25.8413					28.9893	-27.5107				29.557	-30.209				28.6843	-28.8993					28.9364	-29.3462				29.2417	-31.6329				28.4509	-26.2021
			29.6983	-29.892				30.3435	-30.1749				31.4082	-25.8326					29.0488	-27.5011				29.6183	-30.2054				28.7429	-28.8928					28.9958	-29.3429				29.302	-31.6299				28.5088	-26.2032
			29.7599	-29.8903				30.407	-30.1722				31.4751	-25.825					29.1083	-27.4918				29.6797	-30.2016				28.8014	-28.8867					29.0552	-29.3398				29.3624	-31.6262				28.5667	-26.204
			29.8215	-29.8878				30.4706	-30.1697				31.542	-25.8188					29.1678	-27.4827				29.741	-30.1977				28.86	-28.8809					29.1145	-29.3369				29.4227	-31.6218				28.6246	-26.2044
			29.883	-29.8844				30.5342	-30.1676				31.6089	-25.814					29.2273	-27.4741				29.8024	-30.1936				28.9186	-28.8755					29.1739	-29.3342				29.4831	-31.6165				28.6825	-26.2045
			29.9446	-29.88				30.5978	-30.1659				31.6758	-25.8109					29.2868	-27.4659				29.8637	-30.1893				28.9771	-28.8705					29.2332	-29.3318				29.5434	-31.6103				28.7404	-26.204
			30.0061	-29.8745				30.6613	-30.1645				31.7427	-25.8093					29.3463	-27.4584				29.925	-30.1846				29.0357	-28.866					29.2926	-29.3295				29.6038	-31.6032				28.7983	-26.2031
			30.0677	-29.8678				30.7249	-30.1634				31.8096	-25.809					29.4058	-27.4516				29.9864	-30.1796				29.0943	-28.8618					29.352	-29.3274				29.6641	-31.595				28.8562	-26.2016
			30.1292	-29.8598				30.7885	-30.1627				31.8765	-25.8099					29.4653	-27.4455				30.0477	-30.1743				29.1529	-28.8581					29.4113	-29.3254				29.7245	-31.5859				28.9141	-26.1996
			30.1908	-29.8507				30.8521	-30.1622				31.9434	-25.8117					29.5248	-27.4403				30.1091	-30.1685				29.2114	-28.8547					29.4707	-29.3236				29.7848	-31.576				28.972	-26.1971
			30.2524	-29.8404				30.9156	-30.1618				32.0103	-25.8143					29.5843	-27.4361				30.1704	-30.1622				29.27	-28.8516					29.5301	-29.3219				29.8452	-31.5654				29.0299	-26.1942
			30.3139	-29.8293				30.9792	-30.1616				32.0772	-25.8175					29.6438	-27.4326				30.2317	-30.1554				29.3286	-28.8488					29.5894	-29.3204				29.9055	-31.554				29.0878	-26.1908
			30.3755	-29.8173				31.0428	-30.1615				32.1441	-25.8211					29.7032	-27.4299				30.2931	-30.1481				29.3871	-28.8464					29.6488	-29.3189				29.9659	-31.542				29.1457	-26.187
			30.437	-29.8047				31.1064	-30.1613				32.211	-25.8249					29.7627	-27.4279				30.3544	-30.1402				29.4457	-28.8442					29.7081	-29.3175				30.0262	-31.5296				29.2036	-26.1827
			30.4986	-29.7915				31.1699	-30.1611				32.2779	-25.8287					29.8222	-27.4265				30.4157	-30.1319				29.5043	-28.8422					29.7675	-29.3163				30.0866	-31.5167				29.2616	-26.178
			30.5601	-29.7778				31.2335	-30.1607				32.3448	-25.8324					29.8817	-27.4255				30.4771	-30.1232				29.5629	-28.8404					29.8269	-29.3151				30.1469	-31.5034				29.3195	-26.173
			30.6217	-29.7638				31.2971	-30.1602				32.4117	-25.8357					29.9412	-27.425				30.5384	-30.1141				29.6214	-28.8389					29.8862	-29.3139				30.2073	-31.4898				29.3774	-26.1675
			30.6833	-29.7496				31.3606	-30.1594				32.4786	-25.8385					30.0007	-27.4249				30.5998	-30.1048				29.68	-28.8375					29.9456	-29.3128				30.2676	-31.476				29.4353	-26.1617
			30.7448	-29.7353				31.4242	-30.1583				32.5455	-25.8405					30.0602	-27.425				30.6611	-30.0954				29.7386	-28.8362					30.005	-29.3118				30.328	-31.4621				29.4932	-26.1555
			30.8064	-29.721				31.4878	-30.1568				32.6124	-25.8417					30.1197	-27.4253				30.7224	-30.0858				29.7971	-28.8351					30.0643	-29.3107				30.3883	-31.4481				29.5511	-26.149
			30.8679	-29.7069				31.5514	-30.1549				32.6793	-25.8417					30.1792	-27.4257				30.7838	-30.0763				29.8557	-28.8341					30.1237	-29.3097				30.4487	-31.4342				29.609	-26.1422
			30.9295	-29.693				31.6149	-30.1525				32.7462	-25.8406					30.2387	-27.4262				30.8451	-30.0668				29.9143	-28.8331					30.183	-29.3086				30.509	-31.4204				29.6669	-26.1351
			30.991	-29.6795				31.6785	-30.1496				32.8131	-25.8381					30.2982	-27.4266				30.9065	-30.0574				29.9729	-28.8322					30.2424	-29.3074				30.5694	-31.4067				29.7248	-26.1277
			31.0526	-29.6666				31.7421	-30.1461				32.88	-25.8346					30.3577	-27.4268				30.9678	-30.0482				30.0314	-28.8314					30.3018	-29.3061				30.6297	-31.3933				29.7827	-26.12
			31.1142	-29.6542				31.8057	-30.1419				32.9469	-25.8301					30.4172	-27.4269				31.0291	-30.0393				30.09	-28.8305					30.3611	-29.3046				30.6901	-31.3803				29.8406	-26.112
			31.1757	-29.6426				31.8692	-30.137				33.0138	-25.8248					30.4767	-27.4266				31.0905	-30.0307				30.1486	-28.8297					30.4205	-29.3028				30.7504	-31.3676				29.8985	-26.1038
			31.2373	-29.6319				31.9328	-30.1314				33.0807	-25.8188					30.5362	-27.426				31.1518	-30.0225				30.2071	-28.8287					30.4798	-29.3008				30.8108	-31.3555				29.9564	-26.0955
			31.2988	-29.6221				31.9964	-30.1253				33.1476	-25.8122					30.5957	-27.425				31.2131	-30.0148				30.2657	-28.8278					30.5392	-29.2985				30.8711	-31.3439				30.0143	-26.087
			31.3604	-29.6131				32.06	-30.1186				33.2145	-25.8051					30.6552	-27.4234				31.2745	-30.0077				30.3243	-28.8267					30.5986	-29.2958				30.9315	-31.3329				30.0722	-26.0784
			31.4219	-29.6049				32.1235	-30.1113				33.2814	-25.7977					30.7147	-27.4212				31.3358	-30.0012				30.3829	-28.8255					30.6579	-29.2926				30.9918	-31.3224				30.1301	-26.0698
			31.4835	-29.5974				32.1871	-30.1036				33.3483	-25.79					30.7742	-27.4183				31.3972	-29.9954				30.4414	-28.8241					30.7173	-29.289				31.0522	-31.3124				30.188	-26.0612
			31.5451	-29.5906				32.2507	-30.0955				33.4152	-25.7823					30.8337	-27.4148				31.4585	-29.9905				30.5	-28.8226					30.7767	-29.2849				31.1125	-31.303				30.2459	-26.0527
			31.6066	-29.5843				32.3142	-30.0869				33.4821	-25.7747					30.8932	-27.4107				31.5198	-29.9863				30.5586	-28.8208					30.836	-29.2802				31.1729	-31.2942				30.3038	-26.0443
			31.6682	-29.5785				32.3778	-30.0781				33.549	-25.7672					30.9527	-27.4061				31.5812	-29.9829				30.6171	-28.8189					30.8954	-29.2749				31.2332	-31.2859				30.3617	-26.0362
			31.7297	-29.5732				32.4414	-30.0689				33.6159	-25.76					31.0122	-27.4011				31.6425	-29.9802				30.6757	-28.8167					30.9547	-29.2689				31.2936	-31.2782				30.4196	-26.0283
			31.7913	-29.5683				32.505	-30.0595				33.6828	-25.7533					31.0717	-27.3957				31.7039	-29.9781				30.7343	-28.8141					31.0141	-29.2622				31.3539	-31.271				30.4775	-26.0207
			31.8528	-29.5637				32.5685	-30.0498				33.7497	-25.7471					31.1312	-27.39				31.7652	-29.9765				30.7929	-28.8113					31.0735	-29.2548				31.4143	-31.2645				30.5354	-26.0134
			31.9144	-29.5593				32.6321	-30.04				33.8166	-25.7415					31.1907	-27.3841				31.8265	-29.9754				30.8514	-28.8082					31.1328	-29.2466				31.4746	-31.2585				30.5933	-26.0066
			31.976	-29.5551				32.6957	-30.0301				33.8835	-25.7366					31.2502	-27.378				31.8879	-29.9746				30.91	-28.8046					31.1922	-29.2375				31.535	-31.253				30.6512	-26.0002
			32.0375	-29.551				32.7593	-30.0201				33.9504	-25.7323					31.3096	-27.3718				31.9492	-29.974				30.9686	-28.8007					31.2516	-29.2276				31.5953	-31.2482				30.7091	-25.9944
			32.0991	-29.547				32.8228	-30.01				34.0173	-25.7285					31.3691	-27.3656				32.0106	-29.9735				31.0271	-28.7964					31.3109	-29.2168				31.6557	-31.244				30.767	-25.9891
			32.1606	-29.543				32.8864	-30				34.0842	-25.7252					31.4286	-27.3594				32.0719	-29.9731				31.0857	-28.7916					31.3703	-29.2053				31.716	-31.2403				30.8249	-25.9845
			32.2222	-29.5389				32.95	-29.99				34.1511	-25.7223					31.4881	-27.3533				32.1332	-29.9727				31.1443	-28.7864					31.4296	-29.1933				31.7764	-31.2373				30.8828	-25.9805
			32.2837	-29.5346				33.0136	-29.9801				34.218	-25.7198					31.5476	-27.3474				32.1946	-29.9721				31.2029	-28.7806					31.489	-29.1807				31.8367	-31.2349				30.9407	-25.9774
			32.3453	-29.5301				33.0771	-29.9703				34.2849	-25.7175					31.6071	-27.3417				32.2559	-29.9713				31.2614	-28.7744					31.5484	-29.1677				31.8971	-31.233				30.9986	-25.9749
			32.4069	-29.5254				33.1407	-29.9607				34.3518	-25.7155					31.6666	-27.3363				32.3172	-29.9703				31.32	-28.7677					31.6077	-29.1544				31.9574	-31.2318				31.0565	-25.9734
			32.4684	-29.5203				33.2043	-29.9513				34.4187	-25.7136					31.7261	-27.3313				32.3786	-29.9688				31.3786	-28.7606					31.6671	-29.141				32.0178	-31.2311				31.1144	-25.9726
			32.53	-29.5149				33.2678	-29.9422				34.4856	-25.7119					31.7856	-27.3268				32.4399	-29.9668				31.4371	-28.7532					31.7264	-29.1274				32.0781	-31.2309				31.1723	-25.9726
			32.5915	-29.5093				33.3314	-29.9334				34.5525	-25.7103					31.8451	-27.3227				32.5013	-29.9643				31.4957	-28.7454					31.7858	-29.1139				32.1385	-31.231				31.2302	-25.9731
			32.6531	-29.5034				33.395	-29.9249				34.6194	-25.7086					31.9046	-27.3193				32.5626	-29.9611				31.5543	-28.7373					31.8452	-29.1005				32.1988	-31.2315				31.2881	-25.9742
			32.7146	-29.4974				33.4586	-29.9168				34.6863	-25.7069					31.9641	-27.3164				32.6239	-29.9571				31.6129	-28.729					31.9045	-29.0873				32.2592	-31.2322				31.346	-25.9756
			32.7762	-29.4913				33.5221	-29.909				34.7532	-25.7051					32.0236	-27.3142				32.6853	-29.9523				31.6714	-28.7205					31.9639	-29.0744				32.3195	-31.2331				31.4039	-25.9774
			32.8378	-29.4852				33.5857	-29.9018				34.8201	-25.7032					32.0831	-27.3125				32.7466	-29.9468				31.73	-28.7118					32.0233	-29.062				32.3799	-31.234				31.4618	-25.9793
			32.8993	-29.4791				33.6493	-29.895				34.887	-25.701					32.1426	-27.3112				32.808	-29.9406				31.7886	-28.7031					32.0826	-29.0501				32.4402	-31.2349				31.5198	-25.9813
			32.9609	-29.473				33.7129	-29.8888				34.9539	-25.6985					32.2021	-27.3103				32.8693	-29.9338				31.8471	-28.6942					32.142	-29.0388				32.5006	-31.2358				31.5777	-25.9834
			33.0224	-29.4671				33.7764	-29.8831				35.0208	-25.6958					32.2616	-27.3097				32.9306	-29.9264				31.9057	-28.6853					32.2013	-29.0283				32.5609	-31.2364				31.6356	-25.9853
			33.084	-29.4614				33.84	-29.878				35.0877	-25.6928					32.3211	-27.3094				32.992	-29.9185				31.9643	-28.6765					32.2607	-29.0186				32.6213	-31.2368				31.6935	-25.987
			33.1455	-29.4559				33.9036	-29.8736				35.1546	-25.6894					32.3806	-27.3093				33.0533	-29.9102				32.0229	-28.6676					32.3201	-29.0098				32.6816	-31.2369				31.7514	-25.9884
			33.2071	-29.4506				33.9672	-29.8699				35.2215	-25.6858					32.4401	-27.3093				33.1146	-29.9016				32.0814	-28.6589					32.3794	-29.0021				32.742	-31.2366				31.8093	-25.9894
			33.2687	-29.4458				34.0307	-29.8669				35.2884	-25.6818					32.4996	-27.3093				33.176	-29.8926				32.14	-28.6504					32.4388	-28.9954				32.8023	-31.2358				31.8672	-25.9899
			33.3302	-29.4413				34.0943	-29.8647				35.3553	-25.6774					32.5591	-27.3094				33.2373	-29.8834				32.1986	-28.642					32.4982	-28.9898				32.8627	-31.2344				31.9251	-25.9898
			33.3918	-29.4373				34.1579	-29.8633				35.4222	-25.6726					32.6186	-27.3093				33.2987	-29.874				32.2571	-28.6338					32.5575	-28.9851				32.923	-31.2323				31.983	-25.9889
			33.4533	-29.4338				34.2214	-29.8627				35.4891	-25.6675					32.6781	-27.3091				33.36	-29.8645				32.3157	-28.6259					32.6169	-28.9812				32.9834	-31.2296				32.0409	-25.9873
			33.5149	-29.4309				34.285	-29.8627				35.556	-25.6619					32.7376	-27.3087				33.4213	-29.855				32.3743	-28.6183					32.6762	-28.9779				33.0437	-31.226				32.0988	-25.9847
			33.5764	-29.4286				34.3486	-29.8632				35.6229	-25.6559					32.7971	-27.308				33.4827	-29.8455				32.4329	-28.6111					32.7356	-28.9753				33.1041	-31.2216				32.1567	-25.9812
			33.638	-29.427				34.4122	-29.8642				35.6898	-25.6495					32.8565	-27.3069				33.544	-29.836				32.4914	-28.6043					32.795	-28.9733				33.1644	-31.2162				32.2146	-25.9765
			33.6996	-29.4259				34.4757	-29.8655				35.7567	-25.6426					32.916	-27.3054				33.6054	-29.8267				32.55	-28.5977					32.8543	-28.9716				33.2248	-31.2097				32.2725	-25.9706
			33.7611	-29.4253				34.5393	-29.867				35.8236	-25.6352					32.9755	-27.3034				33.6667	-29.8176				32.6086	-28.5915					32.9137	-28.9703				33.2851	-31.2022				32.3304	-25.9636
			33.8227	-29.4252				34.6029	-29.8687				35.8905	-25.6273					33.035	-27.3009				33.728	-29.8087				32.6671	-28.5855					32.973	-28.9692				33.3455	-31.1937				32.3883	-25.9557
			33.8842	-29.4254				34.6665	-29.8704				35.9574	-25.6189					33.0945	-27.2977				33.7894	-29.8002				32.7257	-28.5797					33.0324	-28.9682				33.4058	-31.1843				32.4462	-25.9468
			33.9458	-29.4258				34.73	-29.872				36.0243	-25.61					33.154	-27.2939				33.8507	-29.7921				32.7843	-28.5741					33.0918	-28.9673				33.4662	-31.1741				32.5041	-25.9372
			34.0073	-29.4266				34.7936	-29.8734				36.0912	-25.6006					33.2135	-27.2893				33.912	-29.7843				32.8429	-28.5687					33.1511	-28.9663				33.5265	-31.1633				32.562	-25.9269
			34.0689	-29.4274				34.8572	-29.8745				36.1581	-25.5909					33.273	-27.2839				33.9734	-29.7768				32.9014	-28.5633					33.2105	-28.9652				33.5869	-31.152				32.6199	-25.9161
			34.1305	-29.4283				34.9208	-29.8752				36.225	-25.5809					33.3325	-27.2778				34.0347	-29.7697				32.96	-28.558					33.2699	-28.9638				33.6473	-31.1402				32.6778	-25.9049
			34.192	-29.4292				34.9843	-29.8755				36.2919	-25.5708					33.392	-27.271				34.0961	-29.7629				33.0186	-28.5527					33.3292	-28.962				33.7076	-31.128				32.7357	-25.8933
			34.2536	-29.43				35.0479	-29.8751				36.3588	-25.5606					33.4515	-27.2637				34.1574	-29.7564				33.0771	-28.5474					33.3886	-28.9598				33.768	-31.1156				32.7936	-25.8816
			34.3151	-29.4307				35.1115	-29.874				36.4257	-25.5504					33.511	-27.2559				34.2187	-29.7501				33.1357	-28.542					33.4479	-28.9571				33.8283	-31.1031				32.8515	-25.8697
			34.3767	-29.4311				35.175	-29.8721				36.4926	-25.5404					33.5705	-27.2476				34.2801	-29.7441				33.1943	-28.5365					33.5073	-28.9537				33.8887	-31.0905				32.9094	-25.8579
			34.4383	-29.4313				35.2386	-29.8693				36.5595	-25.5307					33.63	-27.239				34.3414	-29.7383				33.2529	-28.5309					33.5667	-28.9497				33.949	-31.0781				32.9673	-25.8462
			34.4998	-29.431				35.3022	-29.8655				36.6264	-25.5212					33.6895	-27.23				34.4028	-29.7326				33.3114	-28.5251					33.626	-28.9449				34.0094	-31.0657				33.0252	-25.8348
			34.5614	-29.4303				35.3658	-29.8605				36.6933	-25.5122					33.749	-27.2208				34.4641	-29.7272				33.37	-28.5191					33.6854	-28.9394				34.0697	-31.0537				33.0831	-25.8237
			34.6229	-29.4291				35.4293	-29.8546				36.7602	-25.5038					33.8085	-27.2115				34.5254	-29.7219				33.4286	-28.5128					33.7448	-28.9334				34.1301	-31.0421				33.141	-25.8131
			34.6845	-29.4274				35.4929	-29.8477				36.8271	-25.4959					33.868	-27.202				34.5868	-29.7167				33.4871	-28.5063					33.8041	-28.9269				34.1904	-31.0309				33.1989	-25.803
			34.746	-29.4249				35.5565	-29.84				36.894	-25.4888					33.9275	-27.1926				34.6481	-29.7117				33.5457	-28.4994					33.8635	-28.92				34.2508	-31.0204				33.2568	-25.7937
			34.8076	-29.4217				35.6201	-29.8315				36.9609	-25.4825					33.987	-27.1832				34.7094	-29.7067				33.6043	-28.4921					33.9228	-28.9128				34.3111	-31.0105				33.3147	-25.7852
			34.8692	-29.4179				35.6836	-29.8223				37.0278	-25.4771					34.0465	-27.1739				34.7708	-29.7018				33.6629	-28.4845					33.9822	-28.9053				34.3715	-31.0015				33.3726	-25.7775
			34.9307	-29.4133				35.7472	-29.8126				37.0947	-25.4728					34.106	-27.1648				34.8321	-29.6969				33.7214	-28.4766					34.0416	-28.8976				34.4318	-30.9933				33.4305	-25.7707
			34.9923	-29.4082				35.8108	-29.8024				37.1616	-25.4694					34.1655	-27.1559				34.8935	-29.692				33.78	-28.4685					34.1009	-28.8898				34.4922	-30.986				33.4884	-25.7645
			35.0538	-29.4024				35.8744	-29.7918				37.2285	-25.467					34.225	-27.1474				34.9548	-29.6872				33.8386	-28.4602					34.1603	-28.8819				34.5525	-30.9793				33.5463	-25.759
			35.1154	-29.3962				35.9379	-29.781				37.2954	-25.4653					34.2845	-27.1392				35.0161	-29.6823				33.8971	-28.4518					34.2196	-28.874				34.6129	-30.9734				33.6042	-25.7541
			35.1769	-29.3895				36.0015	-29.77				37.3623	-25.4641					34.344	-27.1315				35.0775	-29.6774				33.9557	-28.4434					34.279	-28.8663				34.6732	-30.968				33.6621	-25.7496
			35.2385	-29.3823				36.0651	-29.7588				37.4292	-25.4634					34.4035	-27.1243				35.1388	-29.6724				34.0143	-28.4351					34.3384	-28.8587				34.7336	-30.963				33.72	-25.7456
			35.3001	-29.3747				36.1286	-29.7477				37.4961	-25.463					34.4629	-27.1176				35.2002	-29.6674				34.0729	-28.4268					34.3977	-28.8513				34.7939	-30.9585				33.778	-25.742
			35.3616	-29.3668				36.1922	-29.7366				37.563	-25.4627					34.5224	-27.1113				35.2615	-29.6623				34.1314	-28.4186					34.4571	-28.8443				34.8543	-30.9542				33.8359	-25.7387
			35.4232	-29.3585				36.2558	-29.7258				37.6299	-25.4623					34.5819	-27.1054				35.3228	-29.6571				34.19	-28.4106					34.5165	-28.8376				34.9146	-30.9502				33.8938	-25.7355
			35.4847	-29.35				36.3194	-29.7152				37.6968	-25.4617					34.6414	-27.0999				35.3842	-29.6519				34.2486	-28.4029					34.5758	-28.8315				34.975	-30.9463				33.9517	-25.7325
			35.5463	-29.3413				36.3829	-29.705				37.7637	-25.4608					34.7009	-27.0946				35.4455	-29.6466				34.3071	-28.3956					34.6352	-28.8258				35.0353	-30.9424				34.0096	-25.7296
			35.6078	-29.3323				36.4465	-29.6952				37.8306	-25.4594					34.7604	-27.0897				35.5069	-29.6412				34.3657	-28.3886					34.6945	-28.8208				35.0957	-30.9385				34.0675	-25.7266
			35.6694	-29.3233				36.5101	-29.6859				37.8975	-25.4573					34.8199	-27.085				35.5682	-29.6357				34.4243	-28.382					34.7539	-28.8164				35.156	-30.9344				34.1254	-25.7236
			35.731	-29.3141				36.5737	-29.677				37.9644	-25.4544					34.8794	-27.0805				35.6295	-29.6301				34.4829	-28.3759					34.8133	-28.8125				35.2164	-30.9301				34.1833	-25.7204
			35.7925	-29.3049				36.6372	-29.6685				38.0313	-25.4505					34.9389	-27.0761				35.6909	-29.6243				34.5414	-28.3704					34.8726	-28.8092				35.2767	-30.9255				34.2412	-25.717
			35.8541	-29.2957				36.7008	-29.6604				38.0982	-25.4455					34.9984	-27.0719				35.7522	-29.6185				34.6	-28.3656					34.932	-28.8063				35.3371	-30.9205				34.2991	-25.7134
			35.9156	-29.2865				36.7644	-29.6528				38.1651	-25.4392					35.0579	-27.0678				35.8135	-29.6125				34.6586	-28.3614					34.9914	-28.8037				35.3974	-30.915				34.357	-25.7093
			35.9772	-29.2774				36.828	-29.6455				38.232	-25.4315					35.1174	-27.0638				35.8749	-29.6065				34.7171	-28.3578					35.0507	-28.8013				35.4578	-30.909				34.4149	-25.7048
			36.0387	-29.2684				36.8915	-29.6387				38.2989	-25.4224					35.1769	-27.0598				35.9362	-29.6002				34.7757	-28.3549					35.1101	-28.7991				35.5181	-30.9023				34.4728	-25.6998
			36.1003	-29.2595				36.9551	-29.6323				38.3658	-25.4122					35.2364	-27.0557				35.9976	-29.5939				34.8343	-28.3524					35.1694	-28.7969				35.5785	-30.8948				34.5307	-25.6942
			36.1619	-29.2508				37.0187	-29.6264				38.4327	-25.4009					35.2959	-27.0517				36.0589	-29.5874				34.8929	-28.3503					35.2288	-28.7946				35.6388	-30.8865				34.5886	-25.688
			36.2234	-29.2421				37.0823	-29.6208				38.4996	-25.3888					35.3554	-27.0475				36.1202	-29.5807				34.9514	-28.3486					35.2882	-28.7923				35.6992	-30.8775				34.6465	-25.6812
			36.285	-29.2336				37.1458	-29.6156				38.5665	-25.3761					35.4149	-27.0432				36.1816	-29.5739				35.01	-28.347					35.3475	-28.7897				35.7595	-30.8676				34.7044	-25.674
			36.3465	-29.2253				37.2094	-29.6108				38.6334	-25.3629					35.4744	-27.0387				36.2429	-29.567				35.0686	-28.3456					35.4069	-28.7869				35.8199	-30.8571				34.7623	-25.6663
			36.4081	-29.2172				37.273	-29.6065				38.7003	-25.3493					35.5339	-27.034				36.3043	-29.5599				35.1271	-28.3442					35.4662	-28.7836				35.8802	-30.846				34.8202	-25.6582
			36.4696	-29.2092				37.3365	-29.6025				38.7672	-25.3357					35.5934	-27.0291				36.3656	-29.5527				35.1857	-28.3427					35.5256	-28.7799				35.9406	-30.8343				34.8781	-25.6498
			36.5312	-29.2015				37.4001	-29.5989				38.8341	-25.322					35.6529	-27.0239				36.4269	-29.5453				35.2443	-28.3411					35.585	-28.7756				36.0009	-30.822				34.936	-25.641
			36.5928	-29.1939				37.4637	-29.5957				38.901	-25.3086					35.7124	-27.0185				36.4883	-29.5379				35.3029	-28.3393					35.6443	-28.7706				36.0613	-30.8093				34.9939	-25.6321
			36.6543	-29.1866				37.5273	-29.5929				38.9679	-25.2956					35.7719	-27.0127				36.5496	-29.5303				35.3614	-28.3372					35.7037	-28.765				36.1216	-30.7962				35.0518	-25.6229
			36.7159	-29.1795				37.5908	-29.5905				39.0348	-25.2831					35.8314	-27.0067				36.6109	-29.5227				35.42	-28.3346					35.7631	-28.7585				36.182	-30.7828				35.1097	-25.6136
			36.7774	-29.1726				37.6544	-29.5884				39.1017	-25.2714					35.8909	-27.0005				36.6723	-29.5149				35.4786	-28.3315					35.8224	-28.751				36.2423	-30.7691				35.1676	-25.6042
			36.839	-29.166				37.718	-29.5865				39.1686	-25.2606					35.9504	-26.9942				36.7336	-29.5071				35.5371	-28.3278					35.8818	-28.7426				36.3027	-30.7551				35.2255	-25.5948
			36.9005	-29.1597				37.7816	-29.5849				39.2355	-25.2509					36.0098	-26.9877				36.795	-29.4992				35.5957	-28.3235					35.9411	-28.7332				36.363	-30.7409				35.2834	-25.5854
			36.9621	-29.1537				37.8451	-29.5834				39.3024	-25.2425					36.0693	-26.981				36.8563	-29.4913				35.6543	-28.3184					36.0005	-28.7228				36.4234	-30.7267				35.3413	-25.5761
			37.0237	-29.1479				37.9087	-29.5821				39.3693	-25.2353					36.1288	-26.9743				36.9176	-29.4833				35.7129	-28.3124					36.0599	-28.7115				36.4837	-30.7123				35.3992	-25.5669
			37.0852	-29.1425				37.9723	-29.5807				39.4362	-25.2293					36.1883	-26.9675				36.979	-29.4752				35.7714	-28.3054					36.1192	-28.6994				36.5441	-30.698				35.4571	-25.5578
			37.1468	-29.1373				38.0359	-29.5794				39.5031	-25.2244					36.2478	-26.9607				37.0403	-29.4671				35.83	-28.2976					36.1786	-28.6865				36.6044	-30.6837				35.515	-25.549
			37.2083	-29.1325				38.0994	-29.578				39.57	-25.2203					36.3073	-26.9539				37.1017	-29.459				35.8886	-28.2891					36.238	-28.6728				36.6648	-30.6696				35.5729	-25.5405
			37.2699	-29.1278				38.163	-29.5765				39.6369	-25.2171					36.3668	-26.9472				37.163	-29.4508				35.9471	-28.2799					36.2973	-28.6585				36.7251	-30.6556				35.6308	-25.5323
			37.3314	-29.1235				38.2266	-29.5747				39.7038	-25.2145					36.4263	-26.9405				37.2243	-29.4427				36.0057	-28.2703					36.3567	-28.6436				36.7855	-30.6418				35.6887	-25.5245
			37.393	-29.1192				38.2901	-29.5728				39.7707	-25.2124					36.4858	-26.9339				37.2857	-29.4345				36.0643	-28.2602					36.416	-28.6281				36.8458	-30.6283				35.7466	-25.5171
			37.4546	-29.1152				38.3537	-29.5705				39.8376	-25.2108					36.5453	-26.9274				37.347	-29.4263				36.1229	-28.2498					36.4754	-28.6121				36.9062	-30.6151				35.8045	-25.5101
			37.5161	-29.1112				38.4173	-29.5679				39.9045	-25.2094					36.6048	-26.9211				37.4083	-29.4182				36.1814	-28.2392					36.5348	-28.5957				36.9665	-30.6022				35.8624	-25.5035
			37.5777	-29.1073				38.4809	-29.5649				39.9714	-25.2082					36.6643	-26.9149				37.4697	-29.41				36.24	-28.2285					36.5941	-28.5789				37.0269	-30.5896				35.9203	-25.4973
			37.6392	-29.1034				38.5444	-29.5614				40.0383	-25.2069					36.7238	-26.909				37.531	-29.4018				36.2986	-28.2179					36.6535	-28.5617				37.0872	-30.5774				35.9782	-25.4914
			37.7008	-29.0995				38.608	-29.5574				40.1052	-25.2056					36.7833	-26.9033				37.5924	-29.3936				36.3571	-28.2074					36.7128	-28.5443				37.1476	-30.5654				36.0362	-25.486
			37.7623	-29.0956				38.6716	-29.5528				40.1721	-25.204					36.8428	-26.8979				37.6537	-29.3854				36.4157	-28.1972					36.7722	-28.5266				37.2079	-30.5536				36.0941	-25.4808
			37.8239	-29.0916				38.7352	-29.5476				40.239	-25.2021					36.9023	-26.8928				37.715	-29.3772				36.4743	-28.1874					36.8316	-28.5088				37.2683	-30.5422				36.152	-25.476
			37.8855	-29.0874				38.7987	-29.5417				40.3059	-25.1996					36.9618	-26.8879				37.7764	-29.3689				36.5329	-28.1781					36.8909	-28.4909				37.3286	-30.531				36.2099	-25.4714
			37.947	-29.0832				38.8623	-29.5352				40.3728	-25.1965					37.0213	-26.8832				37.8377	-29.3606				36.5914	-28.1693					36.9503	-28.4729				37.389	-30.5201				36.2678	-25.4672
			38.0086	-29.0787				38.9259	-29.5282				40.4397	-25.1928					37.0808	-26.8787				37.8991	-29.3523				36.65	-28.1613					37.0097	-28.4549				37.4493	-30.5094				36.3257	-25.4632
			38.0701	-29.074				38.9895	-29.5207				40.5066	-25.1883					37.1403	-26.8742				37.9604	-29.3439				36.7086	-28.1541					37.069	-28.437				37.5097	-30.4989				36.3836	-25.4595
			38.1317	-29.0691				39.053	-29.5127				40.5735	-25.1833					37.1998	-26.8698				38.0217	-29.3354				36.7671	-28.1478					37.1284	-28.4192				37.57	-30.4887				36.4415	-25.456
			38.1932	-29.0639				39.1166	-29.5045				40.6404	-25.1776					37.2593	-26.8655				38.0831	-29.3269				36.8257	-28.1426					37.1877	-28.4016				37.6304	-30.4786				36.4994	-25.4527
			38.2548	-29.0583				39.1802	-29.4959				40.7073	-25.1714					37.3188	-26.8611				38.1444	-29.3183				36.8843	-28.1386					37.2471	-28.3842				37.6907	-30.4688				36.5573	-25.4496
			38.3164	-29.0524				39.2437	-29.4871				40.7742	-25.1647					37.3783	-26.8566				38.2057	-29.3096				36.9429	-28.1357					37.3065	-28.3672				37.7511	-30.4592				36.6152	-25.4467
			38.3779	-29.0461				39.3073	-29.4782				40.8411	-25.1574					37.4378	-26.852				38.2671	-29.3008				37.0014	-28.134					37.3658	-28.3505				37.8114	-30.4498				36.6731	-25.4439
			38.4395	-29.0394				39.3709	-29.4692				40.908	-25.1498					37.4973	-26.8472				38.3284	-29.292				37.06	-28.1332					37.4252	-28.3343				37.8718	-30.4405				36.731	-25.4413
			38.501	-29.0324				39.4345	-29.4601				40.9749	-25.1417					37.5568	-26.8423				38.3898	-29.283				37.1186	-28.1333					37.4846	-28.3185				37.9321	-30.4315				36.7889	-25.4389
			38.5626	-29.025				39.498	-29.4511				41.0418	-25.1333					37.6162	-26.8371				38.4511	-29.2739				37.1771	-28.134					37.5439	-28.3034				37.9925	-30.4226				36.8468	-25.4365
			38.6241	-29.0173				39.5616	-29.4422				41.1087	-25.1245					37.6757	-26.8316				38.5124	-29.2648				37.2357	-28.1352					37.6033	-28.2889				38.0528	-30.4137				36.9047	-25.4343
			38.6857	-29.0092				39.6252	-29.4334				41.1756	-25.1154					37.7352	-26.8258				38.5738	-29.2555				37.2943	-28.1369					37.6626	-28.2751				38.1132	-30.405				36.9626	-25.432
			38.7473	-29.0008				39.6888	-29.4249				41.2425	-25.106					37.7947	-26.8196				38.6351	-29.2461				37.3529	-28.1389					37.722	-28.2621				38.1735	-30.3963				37.0205	-25.4297
			38.8088	-28.992				39.7523	-29.4166				41.3094	-25.0965					37.8542	-26.8129				38.6965	-29.2365				37.4114	-28.141					37.7814	-28.2499				38.2339	-30.3876				37.0784	-25.4273
			38.8704	-28.983				39.8159	-29.4087				41.3763	-25.0867					37.9137	-26.8058				38.7578	-29.2269				37.47	-28.1431					37.8407	-28.2386				38.2942	-30.3789				37.1363	-25.4248
			38.9319	-28.9735				39.8795	-29.4012				41.4432	-25.0768					37.9732	-26.7982				38.8191	-29.2171				37.5286	-28.145					37.9001	-28.2283				38.3546	-30.3702				37.1942	-25.4221
			38.9935	-28.9638				39.9431	-29.394				41.5101	-25.0668					38.0327	-26.7901				38.8805	-29.2072				37.5871	-28.1467					37.9594	-28.219				38.4149	-30.3613				37.2521	-25.419
			39.055	-28.9537				40.0066	-29.3871				41.577	-25.0566					38.0922	-26.7813				38.9418	-29.1971				37.6457	-28.148					38.0188	-28.2108				38.4753	-30.3523				37.31	-25.4157
			39.1166	-28.9434				40.0702	-29.3803				41.6439	-25.0464					38.1517	-26.7721				39.0031	-29.1869				37.7043	-28.1487					38.0782	-28.2037				38.5356	-30.3431				37.3679	-25.4119
			39.1782	-28.9327				40.1338	-29.3736				41.7108	-25.0361					38.2112	-26.7625				39.0645	-29.1766				37.7629	-28.1488					38.1375	-28.1979				38.596	-30.3338				37.4258	-25.4077
			39.2397	-28.9217				40.1973	-29.3668				41.7777	-25.0256					38.2707	-26.7523				39.1258	-29.1661				37.8214	-28.148					38.1969	-28.1934				38.6563	-30.3242				37.4837	-25.403
			39.3013	-28.9104				40.2609	-29.3598				41.8446	-25.0151					38.3302	-26.7418				39.1872	-29.1554				37.88	-28.1463					38.2563	-28.1901				38.7167	-30.3143				37.5416	-25.3978
			39.3628	-28.8988				40.3245	-29.3526				41.9115	-25.0045					38.3897	-26.731				39.2485	-29.1446				37.9386	-28.1435					38.3156	-28.1879				38.777	-30.3041				37.5995	-25.3919
			39.4244	-28.8869				40.3881	-29.3451				41.9784	-24.9939					38.4492	-26.7198				39.3098	-29.1336				37.9971	-28.1395					38.375	-28.1866				38.8374	-30.2936				37.6574	-25.3853
			39.4859	-28.8748				40.4516	-29.3371				42.0453	-24.9831					38.5087	-26.7083				39.3712	-29.1225				38.0557	-28.1342					38.4343	-28.1861				38.8977	-30.2827				37.7153	-25.378
			39.5475	-28.8623				40.5152	-29.3286				42.1122	-24.9723					38.5682	-26.6966				39.4325	-29.1112				38.1143	-28.1278					38.4937	-28.1861				38.9581	-30.2714				37.7732	-25.3699
			39.6091	-28.8497				40.5788	-29.3194				42.1791	-24.9615					38.6277	-26.6846				39.4939	-29.0998				38.1729	-28.1203					38.5531	-28.1864				39.0184	-30.2596				37.8311	-25.3609
			39.6706	-28.837				40.6424	-29.3094				42.246	-24.9506					38.6872	-26.6725				39.5552	-29.0881				38.2314	-28.1119					38.6124	-28.187				39.0788	-30.2474				37.889	-25.351
			39.7322	-28.8243				40.7059	-29.2987				42.3129	-24.9396					38.7467	-26.6603				39.6165	-29.0763				38.29	-28.1027					38.6718	-28.1876				39.1391	-30.2347				37.9469	-25.3401
			39.7937	-28.8115				40.7695	-29.287				42.3798	-24.9286					38.8062	-26.648				39.6779	-29.0643				38.3486	-28.0927					38.7312	-28.188				39.1995	-30.2214				38.0048	-25.3282
			39.8553	-28.7989				40.8331	-29.2743				42.4467	-24.9175					38.8657	-26.6356				39.7392	-29.0522				38.4071	-28.0821					38.7905	-28.188				39.2598	-30.2075				38.0627	-25.3154
			39.9169	-28.7865				40.8967	-29.2604				42.5136	-24.9064					38.9252	-26.6232				39.8006	-29.0398				38.4657	-28.071					38.8499	-28.1875				39.3202	-30.193				38.1206	-25.3017
			39.9784	-28.7744				40.9602	-29.2455				42.5805	-24.8953					38.9847	-26.6108				39.8619	-29.0274				38.5243	-28.0595					38.9092	-28.1863				39.3805	-30.178				38.1785	-25.2871
			40.04	-28.7626				41.0238	-29.2296				42.6474	-24.8842					39.0442	-26.5984				39.9232	-29.0148				38.5829	-28.0476					38.9686	-28.1842				39.4409	-30.1625				38.2364	-25.2719
			40.1015	-28.7512				41.0874	-29.2129				42.7143	-24.873					39.1037	-26.5862				39.9846	-29.002				38.6414	-28.0356					39.028	-28.1811				39.5012	-30.1465				38.2944	-25.256
			40.1631	-28.7402				41.1509	-29.1957				42.7812	-24.8617					39.1631	-26.574				40.0459	-28.9892				38.7	-28.0234					39.0873	-28.1767				39.5616	-30.13				38.3523	-25.2396
			40.2246	-28.7299				41.2145	-29.1781				42.8481	-24.8505					39.2226	-26.5621				40.1072	-28.9762				38.7586	-28.0112					39.1467	-28.1708				39.6219	-30.1131				38.4102	-25.2227
			40.2862	-28.7202				41.2781	-29.1603				42.915	-24.8391					39.2821	-26.5503				40.1686	-28.9632				38.8171	-27.9991					39.206	-28.1634				39.6823	-30.0957				38.4681	-25.2054
			40.3478	-28.7112				41.3417	-29.1424				42.9819	-24.8277					39.3416	-26.5388				40.2299	-28.95				38.8757	-27.9873					39.2654	-28.1541				39.7426	-30.078				38.526	-25.1878
			40.4093	-28.703				41.4052	-29.1247				43.0488	-24.8163					39.4011	-26.5275				40.2913	-28.9368				38.9343	-27.9757					39.3248	-28.1429				39.803	-30.06				38.5839	-25.1699
			40.4709	-28.6956				41.4688	-29.1073				43.1157	-24.8048					39.4606	-26.5164				40.3526	-28.9235				38.9929	-27.9645					39.3841	-28.1296				39.8633	-30.0417				38.6418	-25.1519
			40.5324	-28.6892				41.5324	-29.0903				43.1826	-24.7932					39.5201	-26.5055				40.4139	-28.9102				39.0514	-27.9539					39.4435	-28.1143				39.9237	-30.0231				38.6997	-25.1339
			40.594	-28.6838				41.596	-29.074				43.2495	-24.7815					39.5796	-26.4948				40.4753	-28.8968				39.11	-27.9438					39.5029	-28.0972				39.984	-30.0042				38.7576	-25.1158
			40.6555	-28.6795				41.6595	-29.0586				43.3164	-24.7697					39.6391	-26.4843				40.5366	-28.8833				39.1686	-27.9345					39.5622	-28.0785				40.0444	-29.9852				38.8155	-25.0979
			40.7171	-28.6762				41.7231	-29.0441				43.3833	-24.7579					39.6986	-26.474				40.598	-28.8699				39.2271	-27.9258					39.6216	-28.0583				40.1047	-29.9659				38.8734	-25.0801
			40.7787	-28.6737				41.7867	-29.0309				43.4502	-24.7459					39.7581	-26.4638				40.6593	-28.8564				39.2857	-27.9177					39.6809	-28.0369				40.1651	-29.9465				38.9313	-25.0626
			40.8402	-28.6719				41.8503	-29.019				43.5171	-24.7339					39.8176	-26.4538				40.7206	-28.8429				39.3443	-27.91					39.7403	-28.0143				40.2254	-29.927				38.9892	-25.0454
			40.9018	-28.6707				41.9138	-29.0086				43.584	-24.7217					39.8771	-26.4439				40.782	-28.8294				39.4029	-27.9027					39.7997	-27.9909				40.2858	-29.9074				39.0471	-25.0287
			40.9633	-28.67				41.9774	-29				43.6509	-24.7094					39.9366	-26.4342				40.8433	-28.816				39.4614	-27.8957					39.859	-27.9666				40.3461	-29.8878				39.105	-25.0125
			41.0249	-28.6696				42.041	-28.9932				43.7178	-24.697					39.9961	-26.4246				40.9046	-28.8025				39.52	-27.8889					39.9184	-27.9417				40.4065	-29.8681				39.1629	-24.9968
			41.0864	-28.6695				42.1045	-28.9884				43.7847	-24.6844					40.0556	-26.4151				40.966	-28.789				39.5786	-27.8822					39.9777	-27.9164				40.4668	-29.8483				39.2208	-24.9818
			41.148	-28.6694				42.1681	-28.9852				43.8516	-24.6718					40.1151	-26.4056				41.0273	-28.7755				39.6371	-27.8755					40.0371	-27.8909				40.5272	-29.8285				39.2787	-24.9673
			41.2096	-28.6693				42.2317	-28.9835				43.9185	-24.6589					40.1746	-26.3963				41.0887	-28.7618				39.6957	-27.8688					40.0965	-27.8653				40.5875	-29.8085				39.3366	-24.9533
			41.2711	-28.669				42.2953	-28.983				43.9854	-24.646					40.2341	-26.3871				41.15	-28.7479				39.7543	-27.862					40.1558	-27.8398				40.6479	-29.7884				39.3945	-24.9398
			41.3327	-28.6684				42.3588	-28.9834				44.0523	-24.6329					40.2936	-26.3779				41.2113	-28.7339				39.8129	-27.8549					40.2152	-27.8145				40.7082	-29.7681				39.4524	-24.9266
			41.3942	-28.6674				42.4224	-28.9844				44.1192	-24.6196					40.3531	-26.3688				41.2727	-28.7195				39.8714	-27.8475					40.2746	-27.7897				40.7686	-29.7475				39.5103	-24.9139
			41.4558	-28.6658				42.486	-28.9858				44.1861	-24.6062					40.4126	-26.3598				41.334	-28.7048				39.93	-27.8397					40.3339	-27.7654				40.8289	-29.7266				39.5682	-24.9014
			41.5173	-28.6636				42.5496	-28.9875				44.253	-24.5927					40.4721	-26.3508				41.3954	-28.6898				39.9886	-27.8314					40.3933	-27.742				40.8893	-29.7053				39.6261	-24.8891
			41.5789	-28.6605				42.6131	-28.989				44.3199	-24.5791					40.5316	-26.3417				41.4567	-28.6743				40.0471	-27.8225					40.4526	-27.7195				40.9496	-29.6837				39.684	-24.877
			41.6405	-28.6565				42.6767	-28.9901				44.3868	-24.5653					40.5911	-26.3327				41.518	-28.6583				40.1057	-27.813					40.512	-27.6981				41.01	-29.6617				39.7419	-24.8651
			41.702	-28.6514				42.7403	-28.9907				44.4537	-24.5514					40.6506	-26.3235				41.5794	-28.6417				40.1643	-27.8027					40.5714	-27.6777				41.0703	-29.6392				39.7998	-24.8533
			41.7636	-28.6452				42.8039	-28.9904				44.5206	-24.5374					40.7101	-26.3141				41.6407	-28.6246				40.2229	-27.7915					40.6307	-27.6582				41.1307	-29.6162				39.8577	-24.8414
			41.8251	-28.6376				42.8674	-28.989				44.5875	-24.5233					40.7695	-26.3045				41.702	-28.6069				40.2814	-27.7794					40.6901	-27.6395				41.191	-29.5927				39.9156	-24.8296
			41.8867	-28.6289				42.931	-28.9862				44.6544	-24.509					40.829	-26.2947				41.7634	-28.5884				40.34	-27.7664					40.7495	-27.6215				41.2514	-29.5686				39.9735	-24.8177
			41.9482	-28.619				42.9946	-28.9818				44.7213	-24.4947					40.8885	-26.2845				41.8247	-28.5693				40.3986	-27.7524					40.8088	-27.6039				41.3117	-29.5439				40.0314	-24.8056
			42.0098	-28.6081				43.0581	-28.9755				44.7882	-24.4802					40.948	-26.2739				41.8861	-28.5493				40.4571	-27.7376					40.8682	-27.5867				41.3721	-29.5185				40.0893	-24.7934
			42.0714	-28.5964				43.1217	-28.9671				44.8551	-24.4656					41.0075	-26.2629				41.9474	-28.5285				40.5157	-27.7219					40.9275	-27.5697				41.4324	-29.4925				40.1472	-24.7809
			42.1329	-28.5838				43.1853	-28.9564				44.922	-24.451					41.067	-26.2514				42.0087	-28.5067				40.5743	-27.7055					40.9869	-27.5527				41.4928	-29.4657				40.2051	-24.7682
			42.1945	-28.5705				43.2489	-28.9432				44.9889	-24.4362					41.1265	-26.2394				42.0701	-28.4841				40.6329	-27.6883					41.0463	-27.5357				41.5531	-29.4381				40.263	-24.7551
			42.256	-28.5567				43.3124	-28.928				45.0558	-24.4214					41.186	-26.2268				42.1314	-28.4604				40.6914	-27.6704					41.1056	-27.5185				41.6135	-29.4096				40.3209	-24.7416
			42.3176	-28.5423				43.376	-28.9109				45.1227	-24.4064					41.2455	-26.2135				42.1928	-28.4357				40.75	-27.6519					41.165	-27.501				41.6738	-29.3804				40.3788	-24.7277
			42.3791	-28.5276				43.4396	-28.8922				45.1896	-24.3914					41.305	-26.1995				42.2541	-28.4101				40.8086	-27.6329					41.2243	-27.4829				41.7342	-29.3503				40.4367	-24.7134
			42.4407	-28.5127				43.5032	-28.872				45.2565	-24.3762					41.3645	-26.1847				42.3154	-28.3834				40.8671	-27.6133					41.2837	-27.4643				41.7945	-29.3195				40.4946	-24.6987
			42.5023	-28.4975				43.5667	-28.8507				45.3235	-24.3609					41.424	-26.1692				42.3768	-28.3558				40.9257	-27.5932					41.3431	-27.4448				41.8549	-29.2877				40.5526	-24.6837
			42.5638	-28.4824				43.6303	-28.8285				45.3904	-24.3454					41.4835	-26.1528				42.4381	-28.3272				40.9843	-27.5726					41.4024	-27.4245				41.9152	-29.2551				40.6105	-24.6684
			42.6254	-28.4672				43.6939	-28.8056				45.4573	-24.3297					41.543	-26.1354				42.4994	-28.2975				41.0429	-27.5517					41.4618	-27.4031				41.9756	-29.2217				40.6684	-24.6527
			42.6869	-28.4522				43.7575	-28.7822				45.5242	-24.3138					41.6025	-26.1171				42.5608	-28.2669				41.1014	-27.5304					41.5212	-27.3806				42.0359	-29.1874				40.7263	-24.6367
			42.7485	-28.4375				43.821	-28.7587				45.5911	-24.2976					41.662	-26.0978				42.6221	-28.2353				41.16	-27.5088					41.5805	-27.3568				42.0963	-29.1523				40.7842	-24.6204
			42.81	-28.4232				43.8846	-28.7351				45.658	-24.2812					41.7215	-26.0774				42.6835	-28.2028				41.2186	-27.487					41.6399	-27.3314				42.1566	-29.1163				40.8421	-24.6037
			42.8716	-28.4093				43.9482	-28.7119				45.7249	-24.2645					41.781	-26.0558				42.7448	-28.1692				41.2771	-27.4649					41.6992	-27.3046				42.217	-29.0794				40.9	-24.5868
			42.9332	-28.396				44.0117	-28.6891				45.7918	-24.2475					41.8405	-26.0333				42.8061	-28.1347				41.3357	-27.4428					41.7586	-27.2763				42.2773	-29.0416				40.9579	-24.5697
			42.9947	-28.3834				44.0753	-28.6671				45.8587	-24.2302					41.9	-26.0097				42.8675	-28.0991				41.3943	-27.4205					41.818	-27.2466				42.3377	-29.003				41.0158	-24.5522
			43.0563	-28.3715				44.1389	-28.646				45.9256	-24.2125					41.9595	-25.9853				42.9288	-28.0626				41.4529	-27.3981					41.8773	-27.2157				42.398	-28.9634				41.0737	-24.5345
			43.1178	-28.3604				44.2025	-28.6262				45.9925	-24.1944					42.019	-25.96				42.9902	-28.0251				41.5114	-27.3757					41.9367	-27.1835				42.4584	-28.923				41.1316	-24.5166
			43.1794	-28.3499				44.266	-28.6079				46.0594	-24.1759					42.0785	-25.934				43.0515	-27.9867				41.57	-27.3531					41.9961	-27.1503				42.5187	-28.8817				41.1895	-24.4985
			43.2409	-28.34				44.3296	-28.5912				46.1263	-24.157					42.138	-25.9073				43.1128	-27.9473				41.6286	-27.3306					42.0554	-27.116				42.5791	-28.8394				41.2474	-24.4802
			43.3025	-28.3306				44.3932	-28.5762				46.1932	-24.1377					42.1975	-25.8801				43.1742	-27.9068				41.6871	-27.3079					42.1148	-27.0808				42.6394	-28.7963				41.3053	-24.4616
			43.3641	-28.3215				44.4568	-28.5627				46.2601	-24.1178					42.257	-25.8523				43.2355	-27.8653				41.7457	-27.2852					42.1741	-27.0448				42.6998	-28.7522				41.3632	-24.4429
			43.4256	-28.3128				44.5203	-28.5506				46.327	-24.0975					42.3164	-25.8241				43.2969	-27.8225				41.8043	-27.2624					42.2335	-27.008				42.7601	-28.7072				41.4211	-24.424
			43.4872	-28.3044				44.5839	-28.5396				46.3939	-24.0766					42.3759	-25.7955				43.3582	-27.7783				41.8629	-27.2396					42.2929	-26.9706				42.8205	-28.6612				41.479	-24.4049
			43.5487	-28.2961				44.6475	-28.5297				46.4608	-24.0553					42.4354	-25.7667				43.4195	-27.7326				41.9214	-27.2167					42.3522	-26.9326				42.8808	-28.6144				41.5369	-24.3856
			43.6103	-28.288				44.7111	-28.5205				46.5277	-24.0333					42.4949	-25.7376				43.4809	-27.6853				41.98	-27.1938					42.4116	-26.8941				42.9412	-28.5663				41.5948	-24.366
			43.6718	-28.2798				44.7746	-28.512				46.5946	-24.0107					42.5544	-25.7085				43.5422	-27.6363				42.0386	-27.1708					42.4709	-26.8552				43.0015	-28.5169				41.6527	-24.3461
			43.7334	-28.2716				44.8382	-28.504				46.6615	-23.9876					42.6139	-25.6793				43.6035	-27.5853				42.0971	-27.1478					42.5303	-26.816				43.0619	-28.4657				41.7106	-24.3257
			43.795	-28.2632				44.9018	-28.4962				46.7284	-23.9639					42.6734	-25.6501				43.6649	-27.5324				42.1557	-27.1247					42.5897	-26.7767				43.1222	-28.4125				41.7685	-24.3048
			43.8565	-28.2546				44.9653	-28.4886				46.7953	-23.9395					42.7329	-25.621				43.7262	-27.4774				42.2143	-27.1016					42.649	-26.7371				43.1826	-28.3571				41.8264	-24.2833
			43.9181	-28.2457				45.0289	-28.4809				46.8622	-23.9146					42.7924	-25.5921				43.7876	-27.4201				42.2729	-27.0785					42.7084	-26.6976				43.2429	-28.299				41.8843	-24.2612
			43.9796	-28.2364				45.0925	-28.473				46.9291	-23.889					42.8519	-25.5635				43.8489	-27.3604				42.3314	-27.0553					42.7678	-26.6581				43.3033	-28.238				41.9422	-24.2384
			44.0412	-28.2267				45.1561	-28.4646				46.996	-23.8629					42.9114	-25.5352				43.9102	-27.2982				42.39	-27.0321					42.8271	-26.6187				43.3636	-28.1739				42.0001	-24.2148
			44.1027	-28.2164				45.2196	-28.4557				47.0629	-23.8361					42.9709	-25.5073				43.9716	-27.2334				42.4486	-27.0089					42.8865	-26.5793				43.424	-28.1063				42.058	-24.1904
			44.1643	-28.2055				45.2832	-28.446				47.1298	-23.8088					43.0304	-25.4796				44.0329	-27.1659				42.5071	-26.9857					42.9458	-26.5396				43.4843	-28.0349				42.1159	-24.1651
			44.2259	-28.1941				45.3468	-28.4354				47.1967	-23.7809					43.0899	-25.4519				44.0943	-27.0955				42.5657	-26.9624					43.0052	-26.4992				43.5447	-27.9595				42.1738	-24.1387
			44.2874	-28.1822				45.4104	-28.4236				47.2636	-23.7524					43.1494	-25.424				44.1556	-27.022				42.6243	-26.9391					43.0646	-26.4577				43.605	-27.8797				42.2317	-24.1114
			44.349	-28.1697				45.4739	-28.4106				47.3305	-23.7233					43.2089	-25.3958				44.2169	-26.9455				42.6829	-26.9158					43.1239	-26.4149				43.6654	-27.7953				42.2896	-24.0829
			44.4105	-28.1568				45.5375	-28.3961				47.3974	-23.6936					43.2684	-25.367				44.2783	-26.8657				42.7414	-26.8921					43.1833	-26.3705				43.7257	-27.7059				42.3475	-24.0533
			44.4721	-28.1434				45.6011	-28.3802				47.4643	-23.6633					43.3279	-25.3375				44.3396	-26.7825				42.8	-26.8681					43.2427	-26.324				43.7861	-27.6114				42.4054	-24.0224
			44.5336	-28.1296				45.6647	-28.3629				47.5312	-23.6325					43.3874	-25.307				44.4009	-26.6958				42.8586	-26.8436					43.302	-26.2752				43.8464	-27.5113				42.4633	-23.9902
			44.5952	-28.1153				45.7282	-28.3444				47.5981	-23.6011					43.4469	-25.2754				44.4623	-26.6056				42.9171	-26.8184					43.3614	-26.2237				43.9068	-27.4054				42.5212	-23.9566
			44.6568	-28.1007				45.7918	-28.3248				47.665	-23.569					43.5064	-25.2426				44.5236	-26.5119				42.9757	-26.7924					43.4207	-26.1692				43.9671	-27.2935				42.5791	-23.9215
			44.7183	-28.0856				45.8554	-28.3041				47.7319	-23.5364					43.5659	-25.2082				44.585	-26.4147				43.0343	-26.7655					43.4801	-26.1113				44.0275	-27.1753				42.637	-23.885
			44.7799	-28.0703				45.9189	-28.2824				47.7988	-23.5033					43.6254	-25.1722				44.6463	-26.314				43.0929	-26.7375					43.5395	-26.0498				44.0878	-27.0512				42.6949	-23.8468
			44.8414	-28.0545				45.9825	-28.2598				47.8657	-23.4695					43.6849	-25.1342				44.7076	-26.2099				43.1514	-26.7082					43.5988	-25.9842				44.1482	-26.9216				42.7528	-23.8071
			44.903	-28.0385				46.0461	-28.2365				47.9326	-23.4352					43.7444	-25.0943				44.769	-26.1023				43.21	-26.6776					43.6582	-25.9143				44.2085	-26.787				42.8108	-23.7659
			44.9645	-28.0222				46.1097	-28.2125				47.9995	-23.4002					43.8039	-25.052				44.8303	-25.9913				43.2686	-26.6455					43.7175	-25.8397				44.2689	-26.6476				42.8687	-23.723
			45.0261	-28.0056				46.1732	-28.1879				48.0664	-23.3647					43.8634	-25.0074				44.8917	-25.8769				43.3271	-26.6117					43.7769	-25.7601				44.3292	-26.504				42.9266	-23.6786
			45.0877	-27.9888				46.2368	-28.1628				48.1333	-23.3287					43.9228	-24.9601				44.953	-25.7592				43.3857	-26.5762					43.8363	-25.6751				44.3896	-26.3565				42.9845	-23.6326
			45.1492	-27.9717				46.3004	-28.1372				48.2002	-23.2919					43.9823	-24.91				45.0143	-25.6381				43.4443	-26.5387					43.8956	-25.5845				44.4499	-26.2056				43.0424	-23.585
			45.2108	-27.9544				46.364	-28.1114				48.2671	-23.2544					44.0418	-24.8569				45.0757	-25.5136				43.5029	-26.4991					43.955	-25.4878				44.5103	-26.0517				43.1003	-23.5358
			45.2723	-27.937				46.4275	-28.0853				48.334	-23.2159					44.1013	-24.8006				45.137	-25.3858				43.5614	-26.4574					44.0144	-25.3849				44.5706	-25.8951				43.1582	-23.485
			45.3339	-27.9194				46.4911	-28.0592				48.4009	-23.1764					44.1608	-24.7409				45.1983	-25.2548				43.62	-26.4132					44.0737	-25.2761				44.631	-25.7363				43.2161	-23.4326
			45.3955	-27.9016				46.5547	-28.0329				48.4678	-23.1357					44.2203	-24.6779				45.2597	-25.1204				43.6786	-26.3666					44.1331	-25.1616				44.6913	-25.5756				43.274	-23.3786
			45.457	-27.8837				46.6183	-28.0068				48.5347	-23.0936					44.2798	-24.6114				45.321	-24.9828				43.7371	-26.3174					44.1924	-25.0421				44.7517	-25.4135				43.3319	-23.323
			45.5186	-27.8655				46.6818	-27.9808				48.6016	-23.0501					44.3393	-24.5417				45.3824	-24.842				43.7957	-26.2653					44.2518	-24.9177				44.812	-25.2505				43.3898	-23.2659
			45.5801	-27.8471				46.7454	-27.9549				48.6685	-23.0051					44.3988	-24.4686				45.4437	-24.6979				43.8543	-26.2104					44.3112	-24.7891				44.8724	-25.0868				43.4477	-23.2071
			45.6417	-27.8284				46.809	-27.9292				48.7354	-22.9583					44.4583	-24.3923				45.505	-24.5506				43.9129	-26.1524					44.3705	-24.6565				44.9327	-24.923				43.5056	-23.1466
			45.7032	-27.8095				46.8725	-27.9035				48.8023	-22.9097					44.5178	-24.3127				45.5664	-24.4002				43.9714	-26.0914					44.4299	-24.5204				44.9931	-24.7593				43.5635	-23.0846
			45.7648	-27.7902				46.9361	-27.8778				48.8692	-22.8591					44.5773	-24.2299				45.6277	-24.2468				44.03	-26.0273					44.4893	-24.3812				45.0534	-24.5963				43.6214	-23.021
			45.8264	-27.7705				46.9997	-27.852				48.9361	-22.8065					44.6368	-24.144				45.6891	-24.0909				44.0886	-25.96					44.5486	-24.2392				45.1138	-24.4343				43.6793	-22.9557
			45.8879	-27.7505				47.0633	-27.8259				49.003	-22.7516					44.6963	-24.0549				45.7504	-23.9331				44.1471	-25.8894					44.608	-24.095				45.1741	-24.2738				43.7372	-22.8888
			45.9495	-27.7301				47.1268	-27.7996				49.0699	-22.6943					44.7558	-23.9627				45.8117	-23.7739				44.2057	-25.8155					44.6673	-23.9489				45.2345	-24.1151				43.7951	-22.8202
			46.011	-27.7092				47.1904	-27.773				49.1368	-22.6346					44.8153	-23.8674				45.8731	-23.6139				44.2643	-25.7381					44.7267	-23.8013				45.2948	-23.9584				43.853	-22.75
			46.0726	-27.6879				47.254	-27.746				49.2037	-22.5723					44.8748	-23.7691				45.9344	-23.4536				44.3229	-25.6573					44.7861	-23.6526				45.3552	-23.8041				43.9109	-22.6779
			46.1341	-27.6661				47.3176	-27.7184				49.2706	-22.5072					44.9343	-23.6677				45.9957	-23.2936				44.3814	-25.573					44.8454	-23.5033				45.4155	-23.6523				43.9688	-22.604
			46.1957	-27.6438				47.3811	-27.6903				49.3375	-22.4393					44.9938	-23.5634				46.0571	-23.1343				44.44	-25.4851					44.9048	-23.3537				45.4759	-23.5032				44.0267	-22.5281
			46.2573	-27.6209				47.4447	-27.6616				49.4044	-22.3684					45.0533	-23.4562				46.1184	-22.9764				44.4986	-25.3935					44.9641	-23.2043				45.5362	-23.3571				44.0846	-22.4501
			46.3188	-27.5974				47.5083	-27.6322				49.4713	-22.2943					45.1128	-23.346				46.1798	-22.8204				44.5571	-25.2982					45.0235	-23.0554				45.5966	-23.2142				44.1425	-22.37
			46.3804	-27.5733				47.5719	-27.6019				49.5382	-22.217					45.1723	-23.233				46.2411	-22.6667				44.6157	-25.199					45.0829	-22.9075				45.6569	-23.0746				44.2004	-22.2877
			46.4419	-27.5487				47.6354	-27.5708				49.6051	-22.1363					45.2318	-23.1171				46.3024	-22.5161				44.6743	-25.096					45.1422	-22.761				45.7173	-22.9387				44.2583	-22.203
			46.5035	-27.5233				47.699	-27.5387				49.672	-22.0521					45.2913	-22.9983				46.3638	-22.3689				44.7329	-24.9891					45.2016	-22.6161				45.7776	-22.8066				44.3162	-22.116
			46.565	-27.4973				47.7626	-27.5057				49.7389	-21.9643					45.3508	-22.8768				46.4251	-22.2258				44.7914	-24.8782					45.261	-22.4731				45.838	-22.6785				44.3741	-22.0265
			46.6266	-27.4705				47.8261	-27.4715				49.8058	-21.8726					45.4103	-22.7526				46.4865	-22.0873				44.85	-24.7631					45.3203	-22.3321				45.8983	-22.5547				44.432	-21.9345
			46.6882	-27.443				47.8897	-27.4362				49.8727	-21.7771					45.4697	-22.6257				46.5478	-21.9539				44.9086	-24.644					45.3797	-22.1933				45.9587	-22.4354				44.4899	-21.8398
			46.7497	-27.4147				47.9533	-27.3997				49.9396	-21.6776					45.5292	-22.4964				46.6091	-21.8262				44.9671	-24.5206					45.439	-22.0567				46.019	-22.3208				44.5478	-21.7424
			46.8113	-27.3857				48.0169	-27.3621				50.0065	-21.5738					45.5887	-22.3651				46.6705	-21.7046				45.0257	-24.3932					45.4984	-21.9227				46.0794	-22.2111				44.6057	-21.6421
			46.8728	-27.3558				48.0804	-27.3233				50.0734	-21.4659					45.6482	-22.2322				46.7318	-21.5895				45.0843	-24.2622					45.5578	-21.7913				46.1397	-22.1066				44.6636	-21.539
			46.9344	-27.325				48.144	-27.2833				50.1403	-21.354					45.7077	-22.0979				46.7931	-21.4807				45.1429	-24.128					45.6171	-21.6628				46.2001	-22.0074				44.7215	-21.4329
			46.9959	-27.2934				48.2076	-27.2421				50.2072	-21.2384					45.7672	-21.9627				46.8545	-21.3781				45.2014	-23.9909					45.6765	-21.5372				46.2604	-21.9138				44.7794	-21.3237
			47.0575	-27.2609				48.2712	-27.1996				50.2741	-21.1195					45.8267	-21.827				46.9158	-21.2815				45.26	-23.8512					45.7359	-21.4147				46.3208	-21.826				44.8373	-21.2113
			47.1191	-27.2274				48.3347	-27.156				50.341	-20.9976					45.8862	-21.691				46.9772	-21.1908				45.3186	-23.7095					45.7952	-21.2955				46.3811	-21.7442				44.8952	-21.0958
			47.1806	-27.193				48.3983	-27.111				50.4079	-20.8732					45.9457	-21.5552				47.0385	-21.1058				45.3771	-23.5661					45.8546	-21.1798				46.4415	-21.6686				44.9531	-20.9769
			47.2422	-27.1576				48.4619	-27.0649				50.4748	-20.7465					46.0052	-21.4198				47.0998	-21.0265				45.4357	-23.4214					45.9139	-21.0677				46.5018	-21.5993				45.011	-20.8548
			47.3037	-27.1211				48.5255	-27.0174				50.5417	-20.6178					46.0647	-21.2853				47.1612	-20.9526				45.4943	-23.2757					45.9733	-20.9594				46.5622	-21.536				45.069	-20.7298
			47.3653	-27.0836				48.589	-26.9687				50.6086	-20.4877					46.1242	-21.152				47.2225	-20.884				45.5529	-23.1295					46.0327	-20.855				46.6225	-21.4784				45.1269	-20.6026
			47.4268	-27.0451				48.6526	-26.9187				50.6755	-20.3563					46.1837	-21.0203				47.2839	-20.8206				45.6114	-22.9831					46.092	-20.7548				46.6829	-21.4264				45.1848	-20.4734
			47.4884	-27.0054				48.7162	-26.8674				50.7424	-20.224					46.2432	-20.8905				47.3452	-20.7623				45.67	-22.8369					46.1514	-20.6587				46.7432	-21.3797				45.2427	-20.3428
			47.55	-26.9647				48.7797	-26.8147				50.8093	-20.0913					46.3027	-20.763				47.4065	-20.7089				45.7286	-22.6913					46.2107	-20.5671				46.8036	-21.3379				45.3006	-20.2111
			47.6115	-26.9227				48.8433	-26.7608				50.8762	-19.9583					46.3622	-20.6381				47.4679	-20.6602				45.7871	-22.5467					46.2701	-20.4801				46.8639	-21.3009				45.3585	-20.0789
			47.6731	-26.8796				48.9069	-26.7055				50.9431	-19.8256					46.4217	-20.5163				47.5292	-20.6162				45.8457	-22.4034					46.3295	-20.3979				46.9243	-21.2683				45.4164	-19.9467
			47.7346	-26.8352				48.9705	-26.6488				51.01	-19.6933					46.4812	-20.3977				47.5906	-20.5767				45.9043	-22.2619					46.3888	-20.3204				46.9846	-21.24				45.4743	-19.8147
			47.7962	-26.7894				49.034	-26.5907				51.0769	-19.562					46.5407	-20.2829				47.6519	-20.5415				45.9629	-22.1226					46.4482	-20.2476				47.045	-21.2156				45.5322	-19.6836
			47.8577	-26.7421				49.0976	-26.5312				51.1438	-19.4318					46.6002	-20.1722				47.7132	-20.5105				46.0214	-21.9858					46.5076	-20.1794				47.1053	-21.195				45.5901	-19.5537
			47.9193	-26.6931				49.1612	-26.4699				51.2107	-19.3033					46.6597	-20.0656				47.7746	-20.4835				46.08	-21.8516					46.5669	-20.1156				47.1657	-21.1778				45.648	-19.4255
			47.9809	-26.6423				49.2248	-26.4067				51.2776	-19.1766					46.7192	-19.9631				47.8359	-20.4605				46.1386	-21.7202					46.6263	-20.0563				47.226	-21.1638				45.7059	-19.2995
			48.0424	-26.5895				49.2883	-26.3414				51.3445	-19.0523					46.7787	-19.8648				47.8972	-20.4413				46.1971	-21.5918					46.6856	-20.0012				47.2864	-21.1527				45.7638	-19.176
			48.104	-26.5347				49.3519	-26.2738				51.4114	-18.9305					46.8382	-19.7706				47.9586	-20.4257				46.2557	-21.4664					46.745	-19.9503				47.3467	-21.1443				45.8217	-19.0557
			48.1655	-26.4776				49.4155	-26.2038				51.4783	-18.8117					46.8977	-19.6805				48.0199	-20.4134				46.3143	-21.3442					46.8044	-19.9034				47.4071	-21.1384				45.8796	-18.9388
			48.2271	-26.4182				49.4791	-26.131				51.5452	-18.6962					46.9572	-19.5945				48.0813	-20.4043				46.3729	-21.2253					46.8637	-19.8605				47.4674	-21.1346				45.9375	-18.8259
			48.2886	-26.3564				49.5426	-26.0554				51.6121	-18.5844					47.0166	-19.5125				48.1426	-20.3982				46.4314	-21.1097					46.9231	-19.8214				47.5278	-21.1327				45.9954	-18.7174
			48.3502	-26.2919				49.6062	-25.9768				51.679	-18.4766					47.0761	-19.4346				48.2039	-20.3947				46.49	-20.9976					46.9825	-19.786				47.5881	-21.1326				46.0533	-18.6137
			48.4118	-26.2246				49.6698	-25.8949				51.7459	-18.3731					47.1356	-19.3606				48.2653	-20.3937				46.5486	-20.8892					47.0418	-19.7543				47.6485	-21.134				46.1112	-18.5153
			48.4733	-26.1545				49.7333	-25.8096				51.8128	-18.2743					47.1951	-19.2907				48.3266	-20.395				46.6071	-20.7845					47.1012	-19.7262				47.7088	-21.1369				46.1691	-18.4227
			48.5349	-26.0814				49.7969	-25.7206				51.8797	-18.1806					47.2546	-19.2247				48.388	-20.3983				46.6657	-20.6837					47.1605	-19.7014				47.7692	-21.1411				46.227	-18.3363
			48.5964	-26.0051				49.8605	-25.6278				51.9466	-18.0923					47.3141	-19.1626				48.4493	-20.4034				46.7243	-20.5869					47.2199	-19.68				47.8295	-21.1465				46.2849	-18.256
			48.658	-25.9255				49.9241	-25.531				52.0135	-18.0097					47.3736	-19.1045				48.5106	-20.4101				46.7829	-20.4941					47.2793	-19.6617				47.8899	-21.1529				46.3428	-18.1816
			48.7195	-25.8426				49.9876	-25.4299				52.0804	-17.9329					47.4331	-19.0503				48.572	-20.4182				46.8414	-20.4056					47.3386	-19.6466				47.9502	-21.1603				46.4007	-18.1128
			48.7811	-25.756				50.0512	-25.3245				52.1473	-17.8617					47.4926	-19				48.6333	-20.4275				46.9	-20.3214					47.398	-19.6345				48.0106	-21.1684				46.4586	-18.0496
			48.8427	-25.6658				50.1148	-25.2145				52.2142	-17.7957					47.5521	-18.9536				48.6946	-20.4376				46.9586	-20.2417					47.4573	-19.6253				48.0709	-21.1772				46.5165	-17.9915
			48.9042	-25.5719				50.1784	-25.0997				52.2811	-17.735					47.6116	-18.911				48.756	-20.4485				47.0171	-20.1665					47.5167	-19.6189				48.1313	-21.1866				46.5744	-17.9385
			48.9658	-25.4743				50.2419	-24.9799				52.348	-17.6792					47.6711	-18.8722				48.8173	-20.4599				47.0757	-20.096					47.5761	-19.615				48.1916	-21.1963				46.6323	-17.8903
			49.0273	-25.3731				50.3055	-24.855				52.4149	-17.6282					47.7306	-18.8373				48.8787	-20.4715				47.1343	-20.0303					47.6354	-19.6136				48.252	-21.2063				46.6902	-17.8466
			49.0889	-25.2685				50.3691	-24.7252				52.4818	-17.5818					47.7901	-18.8061				48.94	-20.4831				47.1929	-19.9696					47.6948	-19.6143				48.3123	-21.2165				46.7481	-17.8073
			49.1504	-25.1604				50.4327	-24.5909				52.5487	-17.5397					47.8496	-18.7787				49.0013	-20.4946				47.2514	-19.9138					47.7542	-19.6171				48.3727	-21.2266				46.806	-17.7721
			49.212	-25.0489				50.4962	-24.4526				52.6156	-17.5018					47.9091	-18.755				49.0627	-20.5057				47.31	-19.863					47.8135	-19.6216				48.433	-21.2367				46.8639	-17.7408
			49.2736	-24.9341				50.5598	-24.3106				52.6825	-17.4679					47.9686	-18.7347				49.124	-20.5165				47.3686	-19.817					47.8729	-19.6278				48.4934	-21.2464				46.9218	-17.7131
			49.3351	-24.8161				50.6234	-24.1654				52.7494	-17.4377					48.0281	-18.7177				49.1854	-20.5269				47.4271	-19.7756					47.9322	-19.6353				48.5537	-21.2558				46.9797	-17.6889
			49.3967	-24.6949				50.6869	-24.0175				52.8163	-17.4111					48.0876	-18.7038				49.2467	-20.537				47.4857	-19.7386					47.9916	-19.6441				48.6141	-21.2647				47.0376	-17.668
			49.4582	-24.5707				50.7505	-23.8671				52.8832	-17.3879					48.1471	-18.6928				49.308	-20.5468				47.5443	-19.7057					48.051	-19.6539				48.6744	-21.2729				47.0955	-17.65
			49.5198	-24.4434				50.8141	-23.7148				52.9501	-17.3679					48.2066	-18.6844				49.3694	-20.5565				47.6029	-19.6768					48.1103	-19.6644				48.7348	-21.2803				47.1534	-17.6348
			49.5813	-24.3132				50.8777	-23.561				53.017	-17.3509					48.2661	-18.6785				49.4307	-20.5659				47.6614	-19.6518					48.1697	-19.6756				48.7951	-21.2868				47.2113	-17.6221
			49.6429	-24.18				50.9412	-23.406				53.0839	-17.3366					48.3256	-18.675				49.492	-20.5752				47.72	-19.6303					48.2291	-19.6872				48.8555	-21.2923				47.2692	-17.6118
			49.7045	-24.0441				51.0048	-23.2503				53.1508	-17.3249					48.3851	-18.6735				49.5534	-20.5845				47.7786	-19.6123					48.2884	-19.699				48.9158	-21.2968				47.3272	-17.6036
			49.766	-23.9054				51.0684	-23.0943				53.2177	-17.3156					48.4446	-18.6739				49.6147	-20.5936				47.8371	-19.5975					48.3478	-19.7108				48.9762	-21.3005				47.3851	-17.5974
			49.8276	-23.764				51.132	-22.9384				53.2846	-17.3085					48.5041	-18.676				49.6761	-20.6027				47.8957	-19.5857					48.4071	-19.7224				49.0365	-21.3033				47.443	-17.5929
			49.8891	-23.62				51.1955	-22.7831				53.3515	-17.3034					48.5636	-18.6796				49.7374	-20.6119				47.9543	-19.5768					48.4665	-19.7336				49.0969	-21.3055				47.5009	-17.5901
			49.9507	-23.4734				51.2591	-22.6288				53.4184	-17.3001					48.623	-18.6845				49.7987	-20.6211				48.0129	-19.5705					48.5259	-19.7443				49.1572	-21.3071				47.5588	-17.5889
			50.0122	-23.3245				51.3227	-22.4758				53.4853	-17.2983					48.6825	-18.6905				49.8601	-20.6303				48.0714	-19.5667					48.5852	-19.7541				49.2176	-21.3082				47.6167	-17.589
			50.0738	-23.1734				51.3863	-22.3246				53.5522	-17.2979					48.742	-18.6974				49.9214	-20.6398				48.13	-19.5651					48.6446	-19.763				49.2779	-21.3088				47.6746	-17.5903
			50.1354	-23.0207				51.4498	-22.1756				53.6191	-17.2988					48.8015	-18.705				49.9828	-20.6493				48.1886	-19.5656					48.7039	-19.7709				49.3383	-21.3092				47.7325	-17.5928
			50.1969	-22.8669				51.5134	-22.0293				53.686	-17.3006					48.861	-18.7131				50.0441	-20.6591				48.2471	-19.568					48.7633	-19.7779				49.3986	-21.3093				47.7904	-17.5962
			50.2585	-22.7125				51.577	-21.886				53.7529	-17.3032					48.9205	-18.7216				50.1054	-20.6692				48.3057	-19.572					48.8227	-19.7842				49.459	-21.3094				47.8483	-17.6004
			50.32	-22.5579				51.6405	-21.7462				53.8198	-17.3064					48.98	-18.7301				50.1668	-20.6795				48.3643	-19.5775					48.882	-19.7897				49.5193	-21.3093				47.9062	-17.6053
			50.3816	-22.4038				51.7041	-21.6102				53.8867	-17.3101					49.0395	-18.7386				50.2281	-20.6901				48.4229	-19.5843					48.9414	-19.7946				49.5797	-21.3094				47.9641	-17.6107
			50.4431	-22.2505				51.7677	-21.4786				53.9536	-17.314					49.099	-18.7469				50.2894	-20.7011				48.4814	-19.5923					49.0008	-19.7989				49.64	-21.3096				48.022	-17.6165
			50.5047	-22.0985				51.8313	-21.3517				54.0205	-17.3183					49.1585	-18.7551				50.3508	-20.7123				48.54	-19.6013					49.0601	-19.8028				49.7004	-21.31				48.0799	-17.6226
			50.5663	-21.9484				51.8948	-21.2299				54.0874	-17.323					49.218	-18.7632				50.4121	-20.7237				48.5986	-19.6112					49.1195	-19.8064				49.7607	-21.3108				48.1378	-17.6288
			50.6278	-21.8007				51.9584	-21.1137				54.1543	-17.328					49.2775	-18.7712				50.4735	-20.7354				48.6571	-19.622					49.1788	-19.8097				49.8211	-21.3121				48.1957	-17.635
			50.6894	-21.6557				52.022	-21.0035				54.2212	-17.3332					49.337	-18.7791				50.5348	-20.7472				48.7157	-19.6335					49.2382	-19.8128				49.8814	-21.3138				48.2536	-17.641
			50.7509	-21.5141				52.0856	-20.8996				54.2881	-17.3388					49.3965	-18.7869				50.5961	-20.7592				48.7743	-19.6456					49.2976	-19.8158				49.9418	-21.3162				48.3115	-17.6467
			50.8125	-21.3764				52.1491	-20.8022				54.355	-17.3448					49.456	-18.7947				50.6575	-20.7712				48.8329	-19.6582					49.3569	-19.8188				50.0021	-21.3193				48.3694	-17.6519
			50.8741	-21.2429				52.2127	-20.7111				54.4219	-17.351					49.5155	-18.8024				50.7188	-20.7834				48.8914	-19.6713					49.4163	-19.822				50.0625	-21.3231				48.4273	-17.6566
			50.9356	-21.1142				52.2763	-20.6261				54.4888	-17.3575					49.575	-18.8101				50.7802	-20.7956				48.95	-19.6846					49.4757	-19.8253				50.1228	-21.3276				48.4852	-17.6606
			50.9972	-20.9909				52.3399	-20.547				54.5557	-17.3643					49.6345	-18.8178				50.8415	-20.8078				49.0086	-19.6982					49.535	-19.8288				50.1832	-21.3327				48.5431	-17.664
			51.0587	-20.8733				52.4034	-20.4737				54.6226	-17.3714					49.694	-18.8255				50.9028	-20.8199				49.0671	-19.7119					49.5944	-19.8327				50.2435	-21.3383				48.601	-17.6669
			51.1203	-20.762				52.467	-20.4059				54.6895	-17.3787					49.7535	-18.8332				50.9642	-20.832				49.1257	-19.7256					49.6537	-19.8371				50.3039	-21.3444				48.6589	-17.6694
			51.1818	-20.6575				52.5306	-20.3434				54.7564	-17.3864					49.813	-18.8409				51.0255	-20.844				49.1843	-19.7393					49.7131	-19.842				50.3642	-21.351				48.7168	-17.6715
			51.2434	-20.5602				52.5941	-20.286				54.8233	-17.3943					49.8725	-18.8487				51.0869	-20.8559				49.2429	-19.7527					49.7725	-19.8476				50.4246	-21.3578				48.7747	-17.6733
			51.305	-20.47				52.6577	-20.2336				54.8902	-17.4025					49.932	-18.8566				51.1482	-20.8676				49.3014	-19.7658					49.8318	-19.8536				50.4849	-21.365				48.8326	-17.6749
			51.3665	-20.3867				52.7213	-20.186				54.9571	-17.4109					49.9915	-18.8645				51.2095	-20.8791				49.36	-19.7785					49.8912	-19.8602				50.5453	-21.3723				48.8905	-17.6763
			51.4281	-20.3099				52.7849	-20.1429				55.024	-17.4195					50.051	-18.8725				51.2709	-20.8904				49.4186	-19.7907					49.9505	-19.8672				50.6056	-21.3798				48.9484	-17.6777
			51.4896	-20.2395				52.8484	-20.1042				55.0909	-17.4285					50.1105	-18.8806				51.3322	-20.9014				49.4771	-19.8024					50.0099	-19.8745				50.666	-21.3874				49.0063	-17.6791
			51.5512	-20.1752				52.912	-20.0696				55.1578	-17.4376					50.1699	-18.8888				51.3935	-20.9122				49.5357	-19.8133					50.0693	-19.8821				50.7263	-21.3951				49.0642	-17.6806
			51.6127	-20.1167				52.9756	-20.0391				55.2247	-17.447					50.2294	-18.8971				51.4549	-20.9226				49.5943	-19.8234					50.1286	-19.89				50.7867	-21.4027				49.1221	-17.6822
			51.6743	-20.0638				53.0392	-20.0123				55.2916	-17.4566					50.2889	-18.9056				51.5162	-20.9326				49.6529	-19.8327					50.188	-19.898				50.847	-21.4102				49.18	-17.684
			51.7359	-20.0162				53.1027	-19.9891				55.3585	-17.4665					50.3484	-18.9142				51.5776	-20.9422				49.7114	-19.8414					50.2474	-19.906				50.9074	-21.4175				49.2379	-17.6862
			51.7974	-19.9736				53.1663	-19.9693				55.4254	-17.4765					50.4079	-18.923				51.6389	-20.9515				49.77	-19.8495					50.3067	-19.9141				50.9677	-21.4246				49.2958	-17.6888
			51.859	-19.9359				53.2299	-19.9527				55.4923	-17.4868					50.4674	-18.932				51.7002	-20.9604				49.8286	-19.857					50.3661	-19.9222				51.0281	-21.4314				49.3537	-17.6918
			51.9205	-19.9026				53.2935	-19.9392				55.5592	-17.4972					50.5269	-18.9411				51.7616	-20.9689				49.8871	-19.8641					50.4254	-19.9301				51.0884	-21.4379				49.4116	-17.6953
			51.9821	-19.8737				53.357	-19.9284				55.6261	-17.5079					50.5864	-18.9504				51.8229	-20.9772				49.9457	-19.8707					50.4848	-19.9378				51.1488	-21.4439				49.4695	-17.6995
			52.0436	-19.8488				53.4206	-19.9203				55.693	-17.5187					50.6459	-18.9598				51.8843	-20.985				50.0043	-19.8771					50.5442	-19.9452				51.2091	-21.4495				49.5274	-17.7043
			52.1052	-19.8277				53.4842	-19.9146				55.7599	-17.5298					50.7054	-18.9694				51.9456	-20.9926				50.0629	-19.8832					50.6035	-19.9524				51.2695	-21.4546				49.5854	-17.7099
			52.1668	-19.8101				53.5477	-19.9112				55.8268	-17.541					50.7649	-18.9792				52.0069	-20.9999				50.1214	-19.8891					50.6629	-19.9591				51.3298	-21.4593				49.6433	-17.7163
			52.2283	-19.7958				53.6113	-19.9099				55.8937	-17.5524					50.8244	-18.9892				52.0683	-21.007				50.18	-19.8949					50.7223	-19.9654				51.3902	-21.4635				49.7012	-17.7236
			52.2899	-19.7844				53.6749	-19.9107				55.9606	-17.5639					50.8839	-18.9994				52.1296	-21.0137				50.2386	-19.9006					50.7816	-19.9711				51.4505	-21.4674				49.7591	-17.7316
			52.3514	-19.7758				53.7385	-19.9135				56.0275	-17.5756					50.9434	-19.0098				52.1909	-21.0202				50.2971	-19.9064					50.841	-19.9762				51.5109	-21.471				49.817	-17.7403
			52.413	-19.7697				53.802	-19.9181				56.0944	-17.5873					51.0029	-19.0203				52.2523	-21.0265				50.3557	-19.9123					50.9003	-19.9807				51.5712	-21.4743				49.8749	-17.7496
			52.4745	-19.7658				53.8656	-19.9244				56.1613	-17.5991					51.0624	-19.0311				52.3136	-21.0326				50.4143	-19.9184					50.9597	-19.9845				51.6316	-21.4773				49.9328	-17.7594
			52.5361	-19.7639				53.9292	-19.9324				56.2282	-17.611					51.1219	-19.0421				52.375	-21.0385				50.4729	-19.9248					51.0191	-19.9877				51.6919	-21.4801				49.9907	-17.7695
			52.5977	-19.7637				53.9928	-19.9419				56.2951	-17.6229					51.1814	-19.0532				52.4363	-21.0442				50.5314	-19.9314					51.0784	-19.9904				51.7523	-21.4826				50.0486	-17.7799
			52.6592	-19.7649				54.0563	-19.9529				56.362	-17.6348					51.2409	-19.0646				52.4976	-21.0498				50.59	-19.9385					51.1378	-19.9925				51.8126	-21.485				50.1065	-17.7905
			52.7208	-19.7674				54.1199	-19.9652				56.4289	-17.6467					51.3004	-19.0762				52.559	-21.0552				50.6486	-19.946					51.1971	-19.9943				51.873	-21.4873				50.1644	-17.8012
			52.7823	-19.7708				54.1835	-19.9788				56.4958	-17.6585					51.3599	-19.088				52.6203	-21.0604				50.7071	-19.954					51.2565	-19.9958				51.9333	-21.4895				50.2223	-17.8119
			52.8439	-19.7749				54.2471	-19.9935				56.5627	-17.6702					51.4194	-19.1001				52.6817	-21.0656				50.7657	-19.9627					51.3159	-19.9969				51.9937	-21.4917				50.2802	-17.8225
			52.9054	-19.7796				54.3106	-20.0092				56.6296	-17.6819					51.4789	-19.1124				52.743	-21.0706				50.8243	-19.972					51.3752	-19.9978				52.054	-21.4938				50.3381	-17.8329
			52.967	-19.7847				54.3742	-20.0258				56.6965	-17.6934					51.5384	-19.1248				52.8043	-21.0756				50.8829	-19.9819					51.4346	-19.9986				52.1144	-21.4959				50.396	-17.843
			53.0286	-19.7904				54.4378	-20.0433				56.7634	-17.7047					51.5979	-19.1376				52.8657	-21.0805				50.9414	-19.9923					51.494	-19.9993				52.1747	-21.498				50.4539	-17.8527
			53.0901	-19.7966				54.5014	-20.0615				56.8303	-17.7158					51.6574	-19.1504				52.927	-21.0853				51	-20.0032					51.5533	-20				52.2351	-21.5002				50.5118	-17.8619
			53.1517	-19.8033				54.5649	-20.0803				56.8972	-17.7268					51.7169	-19.1634				52.9883	-21.09				51.0586	-20.0144					51.6127	-20.0007				52.2954	-21.5026				50.5697	-17.8705
			53.2132	-19.8104				54.6285	-20.0997				56.9641	-17.7375					51.7763	-19.1764				53.0497	-21.0947				51.1171	-20.026					51.672	-20.0015				52.3558	-21.505				50.6276	-17.8784
			53.2748	-19.8179				54.6921	-20.1195				57.031	-17.7479					51.8358	-19.1894				53.111	-21.0993				51.1757	-20.0378					51.7314	-20.0025				52.4161	-21.5077				50.6855	-17.8856
			53.3363	-19.8258				54.7556	-20.1395				57.0979	-17.758					51.8953	-19.2022				53.1724	-21.1039				51.2343	-20.0497					51.7908	-20.0038				52.4765	-21.5105				50.7434	-17.8919
			53.3979	-19.8341				54.8192	-20.1598				57.1648	-17.7679					51.9548	-19.2149				53.2337	-21.1085				51.2929	-20.0618					51.8501	-20.0053				52.5368	-21.5136				50.8013	-17.8974
			53.4595	-19.8427				54.8828	-20.1803				57.2317	-17.7774					52.0143	-19.2273				53.295	-21.1131				51.3514	-20.0738					51.9095	-20.0072				52.5972	-21.5169				50.8592	-17.902
			53.521	-19.8517				54.9464	-20.2007				57.2986	-17.7865					52.0738	-19.2395				53.3564	-21.1177				51.41	-20.0858					51.9688	-20.0095				52.6575	-21.5204				50.9171	-17.9058
			53.5826	-19.8609				55.0099	-20.221				57.3655	-17.7952					52.1333	-19.2512				53.4177	-21.1223				51.4686	-20.0977					52.0282	-20.0123				52.7179	-21.5241				50.975	-17.9089
			53.6441	-19.8705				55.0735	-20.2412				57.4324	-17.8036					52.1928	-19.2625				53.4791	-21.1269				51.5271	-20.1094					52.0876	-20.0157				52.7782	-21.5279				51.0329	-17.9114
			53.7057	-19.8803				55.1371	-20.261				57.4993	-17.8114					52.2523	-19.2733				53.5404	-21.1315				51.5857	-20.1208					52.1469	-20.0196				52.8386	-21.5318				51.0908	-17.9132
			53.7672	-19.8903				55.2007	-20.2804				57.5662	-17.8188					52.3118	-19.2835				53.6017	-21.1362				51.6443	-20.1318					52.2063	-20.0241				52.8989	-21.5357				51.1487	-17.9144
			53.8288	-19.9006				55.2642	-20.2994				57.6331	-17.8258					52.3713	-19.2931				53.6631	-21.141				51.7029	-20.1424					52.2657	-20.029				52.9593	-21.5397				51.2066	-17.9151
			53.8904	-19.9111				55.3278	-20.3177				57.7	-17.8323					52.4308	-19.3019				53.7244	-21.1458				51.7614	-20.1526					52.325	-20.0344				53.0196	-21.5436				51.2645	-17.9153
			53.9519	-19.9217				55.3914	-20.3353				57.7669	-17.8384					52.4903	-19.31				53.7857	-21.1507				51.82	-20.1622					52.3844	-20.0401				53.08	-21.5475				51.3224	-17.915
			54.0135	-19.9325				55.455	-20.3522				57.8338	-17.844					52.5498	-19.3172				53.8471	-21.1556				51.8786	-20.1711					52.4437	-20.046				53.1403	-21.5513				51.3803	-17.9144
			54.075	-19.9434				55.5185	-20.3681				57.9007	-17.8494					52.6093	-19.3235				53.9084	-21.1607				51.9371	-20.1794					52.5031	-20.0521				53.2007	-21.555				51.4382	-17.9134
			54.1366	-19.9544				55.5821	-20.383				57.9676	-17.8543					52.6688	-19.3288				53.9698	-21.1659				51.9957	-20.1868					52.5625	-20.0584				53.261	-21.5585				51.4961	-17.9122
			54.1981	-19.9655				55.6457	-20.397				58.0345	-17.859					52.7283	-19.3331				54.0311	-21.1712				52.0543	-20.1934					52.6218	-20.0647				53.3214	-21.5618				51.554	-17.9107
			54.2597	-19.9766				55.7092	-20.41				58.1014	-17.8634					52.7878	-19.3366				54.0924	-21.1767				52.1129	-20.1992					52.6812	-20.071				53.3817	-21.5648				51.6119	-17.909
			54.3213	-19.9878				55.7728	-20.4222				58.1683	-17.8675					52.8473	-19.3393				54.1538	-21.1824				52.1714	-20.2042					52.7406	-20.0773				53.4421	-21.5676				51.6698	-17.9071
			54.3828	-19.9991				55.8364	-20.4336				58.2352	-17.8713					52.9068	-19.3413				54.2151	-21.1882				52.23	-20.2084					52.7999	-20.0834				53.5024	-21.5701				51.7277	-17.9051
			54.4444	-20.0103				55.9	-20.4441				58.3021	-17.875					52.9663	-19.3426				54.2765	-21.1942				52.2886	-20.212					52.8593	-20.0893				53.5628	-21.5722				51.7856	-17.9031
			54.5059	-20.0216				55.9635	-20.4539				58.369	-17.8785					53.0258	-19.3435				54.3378	-21.2005				52.3471	-20.2149					52.9186	-20.095				53.6231	-21.574				51.8436	-17.9011
			54.5675	-20.0328				56.0271	-20.4631				58.4359	-17.8818					53.0853	-19.3439				54.3991	-21.2069				52.4057	-20.2172					52.978	-20.1003				53.6835	-21.5754				51.9015	-17.8991
			54.629	-20.044				56.0907	-20.4715				58.5028	-17.885					53.1448	-19.344				54.4605	-21.2136				52.4643	-20.219					53.0374	-20.1052				53.7438	-21.5765				51.9594	-17.8972
			54.6906	-20.0552				56.1543	-20.4794				58.5697	-17.8881					53.2043	-19.3438				54.5218	-21.2206				52.5229	-20.2203					53.0967	-20.1096				53.8042	-21.5773				52.0173	-17.8955
			54.7522	-20.0663				56.2178	-20.4866				58.6366	-17.8911					53.2638	-19.3435				54.5831	-21.2278				52.5814	-20.2212					53.1561	-20.1136				53.8645	-21.578				52.0752	-17.8939
			54.8137	-20.0773				56.2814	-20.4934				58.7035	-17.894					53.3232	-19.3432				54.6445	-21.2353				52.64	-20.2217					53.2154	-20.1169				53.9249	-21.5784				52.1331	-17.8926
			54.8753	-20.0882				56.345	-20.4997				58.7704	-17.897					53.3827	-19.3429				54.7058	-21.2431				52.6986	-20.2218					53.2748	-20.1195				53.9852	-21.5788				52.191	-17.8916
			54.9368	-20.0989				56.4086	-20.5055				58.8373	-17.8999					53.4422	-19.3426				54.7672	-21.2512				52.7571	-20.2217					53.3342	-20.1214				54.0456	-21.5791				52.2489	-17.8909
			54.9984	-20.1096				56.4721	-20.5109				58.9042	-17.9028					53.5017	-19.3427				54.8285	-21.2596				52.8157	-20.2213					53.3935	-20.1226				54.1059	-21.5793				52.3068	-17.8905
			55.0599	-20.1201				56.5357	-20.5159				58.9711	-17.9058					53.5612	-19.343				54.8898	-21.2684				52.8743	-20.2208					53.4529	-20.123				54.1663	-21.5796				52.3647	-17.8906
			55.1215	-20.1304				56.5993	-20.5207				59.038	-17.9089					53.6207	-19.3437				54.9512	-21.2775				52.9329	-20.2202					53.5123	-20.1227				54.2266	-21.5799				52.4226	-17.891
			55.1831	-20.1405				56.6628	-20.5252				59.1049	-17.9121					53.6802	-19.3449				55.0125	-21.2869				52.9914	-20.2194					53.5716	-20.1218				54.287	-21.5804				52.4805	-17.8918
			55.2446	-20.1505				56.7264	-20.5294				59.1718	-17.9154					53.7397	-19.3467				55.0739	-21.2965				53.05	-20.2187					53.631	-20.1203				54.3473	-21.581				52.5384	-17.893
			55.3062	-20.1602				56.79	-20.5335				59.2387	-17.9188					53.7992	-19.3491				55.1352	-21.3062				53.1086	-20.218					53.6903	-20.1184				54.4077	-21.5818				52.5963	-17.8944
			55.3677	-20.1697				56.8536	-20.5374				59.3056	-17.9225					53.8587	-19.3523				55.1965	-21.3161				53.1671	-20.2173					53.7497	-20.1161				54.468	-21.5828				52.6542	-17.8962
			55.4293	-20.1789				56.9171	-20.5412				59.3725	-17.9263					53.9182	-19.3564				55.2579	-21.3261				53.2257	-20.2168					53.8091	-20.1134				54.5284	-21.5841				52.7121	-17.8983
			55.4908	-20.1879				56.9807	-20.545				59.4395	-17.9304					53.9777	-19.3612				55.3192	-21.3361				53.2843	-20.2165					53.8684	-20.1104				54.5887	-21.5858				52.77	-17.9007
			55.5524	-20.1966				57.0443	-20.5488				59.5064	-17.9347					54.0372	-19.3669				55.3806	-21.346				53.3429	-20.2164					53.9278	-20.1072				54.6491	-21.5878				52.8279	-17.9034
			55.614	-20.2052				57.1079	-20.5525				59.5733	-17.9393					54.0967	-19.3732				55.4419	-21.356				53.4014	-20.2166					53.9872	-20.1039				54.7094	-21.5903				52.8858	-17.9064
			55.6755	-20.2134				57.1714	-20.5564				59.6402	-17.9441					54.1562	-19.3801				55.5032	-21.3658				53.46	-20.2171					54.0465	-20.1005				54.7698	-21.5932				52.9437	-17.9096
			55.7371	-20.2214				57.235	-20.5604				59.7071	-17.9491					54.2157	-19.3876				55.5646	-21.3754				53.5186	-20.218					54.1059	-20.0971				54.8301	-21.5966				53.0016	-17.913
			55.7986	-20.2292				57.2986	-20.5645				59.774	-17.9542					54.2752	-19.3955				55.6259	-21.3848				53.5771	-20.2194					54.1652	-20.0937				54.8905	-21.6004				53.0595	-17.9166
			55.8602	-20.2367				57.3622	-20.5689				59.8409	-17.9595					54.3347	-19.4038				55.6872	-21.394				53.6357	-20.2213					54.2246	-20.0904				54.9508	-21.6045				53.1174	-17.9205
			55.9217	-20.244				57.4257	-20.5734				59.9078	-17.965					54.3942	-19.4124				55.7486	-21.4029				53.6943	-20.2237					54.284	-20.0873				55.0112	-21.6089				53.1753	-17.9245
			55.9833	-20.251				57.4893	-20.5783				59.9747	-17.9706					54.4537	-19.4213				55.8099	-21.4114				53.7529	-20.2266					54.3433	-20.0845				55.0715	-21.6136				53.2332	-17.9287
			56.0449	-20.2577				57.5529	-20.5833				60.0416	-17.9763					54.5132	-19.4303				55.8713	-21.4196				53.8114	-20.2303					54.4027	-20.082				55.1319	-21.6184				53.2911	-17.9331
			56.1064	-20.2642				57.6164	-20.5886				60.1085	-17.9821					54.5727	-19.4395				55.9326	-21.4273				53.87	-20.2346					54.462	-20.0798				55.1922	-21.6234				53.349	-17.9376
			56.168	-20.2704				57.68	-20.5941				60.1754	-17.9879					54.6322	-19.4487				55.9939	-21.4345				53.9286	-20.2397					54.5214	-20.0782				55.2526	-21.6284				53.4069	-17.9422
			56.2295	-20.2763				57.7436	-20.5998				60.2423	-17.9938					54.6917	-19.4578				56.0553	-21.4411				53.9871	-20.2456					54.5808	-20.077				55.3129	-21.6334				53.4648	-17.947
			56.2911	-20.282				57.8072	-20.6057				60.3092	-17.9998					54.7512	-19.4668				56.1166	-21.4472				54.0457	-20.2521					54.6401	-20.0764				55.3733	-21.6384				53.5227	-17.9519
			56.3527	-20.2874				57.8707	-20.6118				60.3761	-18.0057					54.8107	-19.4757				56.178	-21.4527				54.1043	-20.2594					54.6995	-20.0764				55.4336	-21.6432				53.5806	-17.9568
			56.4142	-20.2926				57.9343	-20.618				60.443	-18.0117					54.8702	-19.4842				56.2393	-21.4576				54.1629	-20.2673					54.7589	-20.077				55.494	-21.6479				53.6385	-17.9619
			56.4758	-20.2975				57.9979	-20.6244				60.5099	-18.0176					54.9296	-19.4925				56.3006	-21.4621				54.2214	-20.2758					54.8182	-20.0782				55.5543	-21.6523				53.6964	-17.9669
			56.5373	-20.302				58.0615	-20.6309				60.5768	-18.0235					54.9891	-19.5003				56.362	-21.466				54.28	-20.2848					54.8776	-20.0799				55.6147	-21.6564				53.7543	-17.9721
			56.5989	-20.3064				58.125	-20.6375				60.6437	-18.0293					55.0486	-19.5076				56.4233	-21.4696				54.3386	-20.2943					54.9369	-20.0821				55.675	-21.6602				53.8122	-17.9772
			56.6604	-20.3104				58.1886	-20.6443				60.7106	-18.0351					55.1081	-19.5145				56.4846	-21.4727				54.3971	-20.3042					54.9963	-20.0848				55.7354	-21.6636				53.8701	-17.9824
			56.722	-20.3142				58.2522	-20.6511				60.7775	-18.0408					55.1676	-19.5208				56.546	-21.4754				54.4557	-20.3145					55.0557	-20.0879				55.7957	-21.6666				53.928	-17.9875
			56.7836	-20.3177				58.3158	-20.6581				60.8444	-18.0463					55.2271	-19.5266				56.6073	-21.4778				54.5143	-20.3251					55.115	-20.0914				55.8561	-21.669				53.9859	-17.9927
			56.8451	-20.321				58.3793	-20.6651				60.9113	-18.0517					55.2866	-19.532				56.6687	-21.4799				54.5729	-20.3359					55.1744	-20.0952				55.9164	-21.6708				54.0438	-17.9977
			56.9067	-20.3241				58.4429	-20.6722				60.9782	-18.057					55.3461	-19.537				56.73	-21.4818				54.6314	-20.347					55.2338	-20.0994				55.9768	-21.672				54.1018	-18.0027
			56.9682	-20.3271				58.5065	-20.6794				61.0451	-18.0621					55.4056	-19.5416				56.7913	-21.4834				54.69	-20.3582					55.2931	-20.1039				56.0371	-21.6726				54.1597	-18.0076
			57.0298	-20.3298				58.57	-20.6866				61.112	-18.067					55.4651	-19.5458				56.8527	-21.4847				54.7486	-20.3696					55.3525	-20.1087				56.0975	-21.6727				54.2176	-18.0124
			57.0913	-20.3325				58.6336	-20.6938				61.1789	-18.0717					55.5246	-19.5497				56.914	-21.486				54.8071	-20.381					55.4118	-20.1137				56.1578	-21.6722				54.2755	-18.0171
			57.1529	-20.335				58.6972	-20.7011				61.2458	-18.0762					55.5841	-19.5533				56.9754	-21.4871				54.8657	-20.3924					55.4712	-20.1189				56.2182	-21.6713				54.3334	-18.0217
			57.2145	-20.3374				58.7608	-20.7084				61.3127	-18.0804					55.6436	-19.5567				57.0367	-21.4881				54.9243	-20.4037					55.5306	-20.1243				56.2785	-21.6701				54.3913	-18.0261
			57.276	-20.3398				58.8243	-20.7157				61.3796	-18.0844					55.7031	-19.5598				57.098	-21.489				54.9829	-20.415					55.5899	-20.1298				56.3389	-21.6686				54.4492	-18.0303
			57.3376	-20.3421				58.8879	-20.7229				61.4465	-18.0881					55.7626	-19.5627				57.1594	-21.4899				55.0414	-20.4261					55.6493	-20.1354				56.3992	-21.6668				54.5071	-18.0343
			57.3991	-20.3444				58.9515	-20.7302				61.5134	-18.0916					55.8221	-19.5655				57.2207	-21.4908				55.1	-20.437					55.7086	-20.1411				56.4596	-21.6649				54.565	-18.0381
			57.4607	-20.3467				59.0151	-20.7374				61.5803	-18.0948					55.8816	-19.5681				57.282	-21.4917				55.1586	-20.4476					55.768	-20.1468				56.5199	-21.6628				54.6229	-18.0417
			57.5222	-20.3491				59.0786	-20.7445				61.6472	-18.0977					55.9411	-19.5706				57.3434	-21.4927				55.2171	-20.458					55.8274	-20.1525				56.5803	-21.6608				54.6808	-18.0451
			57.5838	-20.3514				59.1422	-20.7516				61.7141	-18.1005					56.0006	-19.5731				57.4047	-21.4938				55.2757	-20.4679					55.8867	-20.1582				56.6406	-21.6587				54.7387	-18.0481
			57.6454	-20.3538				59.2058	-20.7586				61.781	-18.1031					56.0601	-19.5755				57.4661	-21.4951				55.3343	-20.4775					55.9461	-20.1639				56.701	-21.6567				54.7966	-18.0509
			57.7069	-20.3563				59.2694	-20.7656				61.8479	-18.1054					56.1196	-19.5779				57.5274	-21.4965				55.3929	-20.4866					56.0055	-20.1694				56.7613	-21.6549				54.8545	-18.0534
			57.7685	-20.359				59.3329	-20.7724				61.9148	-18.1077					56.1791	-19.5804				57.5887	-21.4981				55.4514	-20.4951					56.0648	-20.1748				56.8217	-21.6533				54.9124	-18.0556
			57.83	-20.3617				59.3965	-20.7792				61.9817	-18.1097					56.2386	-19.5829				57.6501	-21.5				55.51	-20.5031					56.1242	-20.1801				56.882	-21.652				54.9703	-18.0574
			57.8916	-20.3646				59.4601	-20.7858				62.0486	-18.1116					56.2981	-19.5855				57.7114	-21.5022				55.5686	-20.5105					56.1835	-20.1851				56.9424	-21.6511				55.0282	-18.0589
			57.9531	-20.3677				59.5236	-20.7923				62.1155	-18.1134					56.3576	-19.5882				57.7728	-21.5046				55.6271	-20.5172					56.2429	-20.19				57.0027	-21.6505				55.0861	-18.06
			58.0147	-20.371				59.5872	-20.7986				62.1824	-18.1151					56.4171	-19.5911				57.8341	-21.5074				55.6857	-20.5232					56.3023	-20.1945				57.0631	-21.6505				55.144	-18.0607
			58.0763	-20.3745				59.6508	-20.8048				62.2493	-18.1167					56.4765	-19.5941				57.8954	-21.5106				55.7443	-20.5285					56.3616	-20.1988				57.1235	-21.6509				55.2019	-18.0611
			58.1378	-20.3782				59.7144	-20.8108				62.3162	-18.1182					56.536	-19.5973				57.9568	-21.5142				55.8029	-20.5332					56.421	-20.2028				57.1838	-21.652				55.2598	-18.061
			58.1994	-20.3822				59.7779	-20.8167				62.3831	-18.1197					56.5955	-19.6007				58.0181	-21.5181				55.8614	-20.5373					56.4804	-20.2064				57.2442	-21.6538				55.3177	-18.0606
			58.2609	-20.3865				59.8415	-20.8225				62.45	-18.1211					56.655	-19.6042				58.0794	-21.5223				55.92	-20.5408					56.5397	-20.2097				57.3045	-21.6562				55.3756	-18.0599
			58.3225	-20.3911				59.9051	-20.8281				62.5169	-18.1225					56.7145	-19.6079				58.1408	-21.5269				55.9786	-20.5437					56.5991	-20.2126				57.3649	-21.6592				55.4335	-18.0589
			58.384	-20.3959				59.9687	-20.8335				62.5838	-18.1239					56.774	-19.6117				58.2021	-21.5318				56.0371	-20.5462					56.6584	-20.2153				57.4252	-21.6628				55.4914	-18.0576
			58.4456	-20.4011				60.0322	-20.8388				62.6507	-18.1253					56.8335	-19.6156				58.2635	-21.5369				56.0957	-20.5483					56.7178	-20.2177				57.4856	-21.667				55.5493	-18.056
			58.5072	-20.4065				60.0958	-20.8439				62.7176	-18.1267					56.893	-19.6196				58.3248	-21.5423				56.1543	-20.55					56.7772	-20.2199				57.5459	-21.6716				55.6072	-18.0543
			58.5687	-20.4121				60.1594	-20.8488				62.7845	-18.1281					56.9525	-19.6237				58.3861	-21.548				56.2129	-20.5513					56.8365	-20.2219				57.6063	-21.6767				55.6651	-18.0524
			58.6303	-20.418				60.223	-20.8536				62.8514	-18.1296					57.012	-19.6279				58.4475	-21.5539				56.2714	-20.5522					56.8959	-20.2236				57.6666	-21.6821				55.723	-18.0503
			58.6918	-20.424				60.2865	-20.8582				62.9183	-18.1312					57.0715	-19.6321				58.5088	-21.5599				56.33	-20.553					56.9552	-20.2251				57.727	-21.6879				55.7809	-18.048
			58.7534	-20.4302				60.3501	-20.8626				62.9852	-18.1328					57.131	-19.6365				58.5702	-21.5662				56.3886	-20.5534					57.0146	-20.2264				57.7873	-21.694				55.8388	-18.0457
			58.8149	-20.4366				60.4137	-20.8669				63.0521	-18.1345					57.1905	-19.6408				58.6315	-21.5727				56.4471	-20.5537					57.074	-20.2276				57.8477	-21.7004				55.8967	-18.0433
			58.8765	-20.443				60.4772	-20.871				63.119	-18.1363					57.25	-19.6452				58.6928	-21.5792				56.5057	-20.5538					57.1333	-20.2287				57.908	-21.7069				55.9546	-18.0408
			58.9381	-20.4496				60.5408	-20.8749				63.1859	-18.1383					57.3095	-19.6497				58.7542	-21.586				56.5643	-20.5538					57.1927	-20.2296				57.9684	-21.7136				56.0125	-18.0383
			58.9996	-20.4562				60.6044	-20.8786				63.2528	-18.1404					57.369	-19.6541				58.8155	-21.5928				56.6229	-20.5538					57.2521	-20.2305				58.0287	-21.7204				56.0704	-18.0358
			59.0612	-20.4629				60.668	-20.8822				63.3197	-18.1427					57.4285	-19.6586				58.8769	-21.5997				56.6814	-20.5536					57.3114	-20.2312				58.0891	-21.7273				56.1283	-18.0333
			59.1227	-20.4697				60.7315	-20.8855				63.3866	-18.1451					57.488	-19.663				58.9382	-21.6067				56.74	-20.5535					57.3708	-20.2319				58.1494	-21.7341				56.1862	-18.0308
			59.1843	-20.4764				60.7951	-20.8887				63.4535	-18.1477					57.5475	-19.6675				58.9995	-21.6138				56.7986	-20.5535					57.4301	-20.2325				58.2098	-21.741				56.2441	-18.0284
			59.2458	-20.4832				60.8587	-20.8916				63.5204	-18.1506					57.607	-19.6718				59.0609	-21.6209				56.8571	-20.5535					57.4895	-20.2331				58.2701	-21.7477				56.302	-18.0262
			59.3074	-20.4899				60.9223	-20.8944				63.5873	-18.1535					57.6665	-19.6762				59.1222	-21.628				56.9157	-20.5537					57.5489	-20.2337				58.3305	-21.7544				56.36	-18.024
			59.369	-20.4965				60.9858	-20.897				63.6542	-18.1567					57.726	-19.6805				59.1835	-21.6351				56.9743	-20.554					57.6082	-20.2344				58.3908	-21.7608				56.4179	-18.022
			59.4305	-20.5031				61.0494	-20.8994				63.7211	-18.16					57.7855	-19.6847				59.2449	-21.6421				57.0329	-20.5546					57.6676	-20.235				58.4512	-21.7671				56.4758	-18.0202
			59.4921	-20.5096				61.113	-20.9016				63.788	-18.1634					57.845	-19.6889				59.3062	-21.6492				57.0914	-20.5554					57.727	-20.2357				58.5115	-21.773				56.5337	-18.0186
			59.5536	-20.516				61.1766	-20.9036				63.8549	-18.167					57.9045	-19.693				59.3676	-21.6562				57.15	-20.5565					57.7863	-20.2365				58.5719	-21.7787				56.5916	-18.0172
			59.6152	-20.5223				61.2401	-20.9054				63.9218	-18.1706					57.964	-19.6971				59.4289	-21.6631				57.2086	-20.5579					57.8457	-20.2373				58.6322	-21.7839				56.6495	-18.0161
			59.6767	-20.5283				61.3037	-20.9069				63.9887	-18.1743					58.0235	-19.7011				59.4902	-21.6699				57.2671	-20.5597					57.905	-20.2383				58.6926	-21.7888				56.7074	-18.0153
			59.7383	-20.5343				61.3673	-20.9083				64.0556	-18.1781					58.0829	-19.7051				59.5516	-21.6765				57.3257	-20.5619					57.9644	-20.2393				58.7529	-21.7933				56.7653	-18.0148
			59.7999	-20.54				61.4308	-20.9095				64.1225	-18.1819					58.1424	-19.709				59.6129	-21.6831				57.3843	-20.5646					58.0238	-20.2406				58.8133	-21.7974				56.8232	-18.0146
			59.8614	-20.5454				61.4944	-20.9104				64.1894	-18.1857					58.2019	-19.713				59.6743	-21.6895				57.4429	-20.5677					58.0831	-20.2419				58.8736	-21.8011				56.8811	-18.0148
			59.923	-20.5507				61.558	-20.9112				64.2563	-18.1895					58.2614	-19.7169				59.7356	-21.6957				57.5014	-20.5714					58.1425	-20.2435				58.934	-21.8044				56.939	-18.0154
			59.9845	-20.5556				61.6216	-20.9117				64.3232	-18.1933					58.3209	-19.7208				59.7969	-21.7018				57.56	-20.5757					58.2018	-20.2452				58.9943	-21.8073				56.9969	-18.0164
			60.0461	-20.5603				61.6851	-20.9121				64.3901	-18.1971					58.3804	-19.7247				59.8583	-21.7076				57.6186	-20.5805					58.2612	-20.2472				59.0547	-21.8099				57.0548	-18.0178
			60.1076	-20.5647				61.7487	-20.9123				64.457	-18.2009					58.4399	-19.7286				59.9196	-21.7132				57.6771	-20.5859					58.3206	-20.2494				59.115	-21.8122				57.1127	-18.0196
			60.1692	-20.5687				61.8123	-20.9123				64.5239	-18.2045					58.4994	-19.7325				59.9809	-21.7186				57.7357	-20.5917					58.3799	-20.2519				59.1754	-21.8141				57.1706	-18.0217
			60.2308	-20.5725				61.8759	-20.9123				64.5908	-18.2081					58.5589	-19.7365				60.0423	-21.7238				57.7943	-20.5979					58.4393	-20.2546				59.2357	-21.8157				57.2285	-18.0241
			60.2923	-20.5759				61.9394	-20.9121				64.6577	-18.2116					58.6184	-19.7404				60.1036	-21.7289				57.8529	-20.6046					58.4987	-20.2575				59.2961	-21.817				57.2864	-18.0269
			60.3539	-20.579				62.003	-20.9117				64.7246	-18.215					58.6779	-19.7444				60.165	-21.7337				57.9114	-20.6117					58.558	-20.2606				59.3564	-21.818				57.3443	-18.03
			60.4154	-20.5818				62.0666	-20.9113				64.7915	-18.2183					58.7374	-19.7484				60.2263	-21.7384				57.97	-20.6191					58.6174	-20.2639				59.4168	-21.8187				57.4022	-18.0334
			60.477	-20.5844				62.1302	-20.9109				64.8584	-18.2214					58.7969	-19.7525				60.2876	-21.743				58.0286	-20.6268					58.6767	-20.2674				59.4771	-21.8192				57.4601	-18.037
			60.5385	-20.5867				62.1937	-20.9103				64.9253	-18.2243					58.8564	-19.7566				60.349	-21.7473				58.0871	-20.6348					58.7361	-20.2711				59.5375	-21.8193				57.518	-18.0409
			60.6001	-20.5888				62.2573	-20.9097				64.9922	-18.2271					58.9159	-19.7608				60.4103	-21.7516				58.1457	-20.643					58.7955	-20.2748				59.5978	-21.8193				57.5759	-18.045
			60.6617	-20.5907				62.3209	-20.909				65.0591	-18.2296					58.9754	-19.7651				60.4717	-21.7557				58.2043	-20.6514					58.8548	-20.2788				59.6582	-21.8189				57.6338	-18.0493
			60.7232	-20.5923				62.3844	-20.9084				65.126	-18.232					59.0349	-19.7694				60.533	-21.7597				58.2629	-20.66					58.9142	-20.2828				59.7185	-21.8184				57.6917	-18.0538
			60.7848	-20.5938				62.448	-20.9077				65.1929	-18.2341					59.0944	-19.7738				60.5943	-21.7636				58.3214	-20.6688					58.9736	-20.2869				59.7789	-21.8176				57.7496	-18.0585
			60.8463	-20.595				62.5116	-20.907				65.2598	-18.236					59.1539	-19.7783				60.6557	-21.7674				58.38	-20.6776					59.0329	-20.2911				59.8392	-21.8166				57.8075	-18.0634
			60.9079	-20.5961				62.5752	-20.9063				65.3267	-18.2375					59.2134	-19.7829				60.717	-21.771				58.4386	-20.6865					59.0923	-20.2954				59.8996	-21.8155				57.8654	-18.0684
			60.9694	-20.5971				62.6387	-20.9056				65.3936	-18.2389					59.2729	-19.7876				60.7783	-21.7747				58.4971	-20.6955					59.1516	-20.2997				59.9599	-21.8141				57.9233	-18.0735
			61.031	-20.5979				62.7023	-20.905				65.4605	-18.24					59.3324	-19.7924				60.8397	-21.7782				58.5557	-20.7044					59.211	-20.304				60.0203	-21.8125				57.9812	-18.0787
			61.0926	-20.5986				62.7659	-20.9045				65.5274	-18.2409					59.3919	-19.7973				60.901	-21.7816				58.6143	-20.7133					59.2704	-20.3084				60.0806	-21.8108				58.0391	-18.084
			61.1541	-20.5991				62.8295	-20.904				65.5943	-18.2417					59.4514	-19.8023				60.9624	-21.7851				58.6729	-20.7221					59.3297	-20.3128				60.141	-21.809				58.097	-18.0894
			61.2157	-20.5996				62.893	-20.9036				65.6612	-18.2422					59.5109	-19.8073				61.0237	-21.7884				58.7314	-20.7308					59.3891	-20.3171				60.2013	-21.807				58.1549	-18.0948
			61.2772	-20.6				62.9566	-20.9033				65.7281	-18.2426					59.5704	-19.8125				61.085	-21.7917				58.79	-20.7394					59.4484	-20.3215				60.2617	-21.8048				58.2128	-18.1003
			61.3388	-20.6003				63.0202	-20.9031				65.795	-18.2429					59.6298	-19.8177				61.1464	-21.795				58.8486	-20.7478					59.5078	-20.3258				60.322	-21.8026				58.2707	-18.1058
			61.4003	-20.6005				63.0838	-20.903				65.8619	-18.243					59.6893	-19.823				61.2077	-21.7983				58.9071	-20.756					59.5672	-20.33				60.3824	-21.8002				58.3286	-18.1112
			61.4619	-20.6008				63.1473	-20.9031				65.9288	-18.2431					59.7488	-19.8284				61.2691	-21.8016				58.9657	-20.7639					59.6265	-20.3341				60.4427	-21.7977				58.3865	-18.1167
			61.5235	-20.601				63.2109	-20.9033				65.9957	-18.2431					59.8083	-19.8338				61.3304	-21.8048				59.0243	-20.7716					59.6859	-20.3382				60.5031	-21.7952				58.4444	-18.1221
			61.585	-20.6011				63.2745	-20.9037				66.0626	-18.243					59.8678	-19.8392				61.3917	-21.8081				59.0829	-20.7789					59.7453	-20.3422				60.5634	-21.7925				58.5023	-18.1274
			61.6466	-20.6013				63.338	-20.9042				66.1295	-18.2429					59.9273	-19.8447				61.4531	-21.8114				59.1414	-20.7859					59.8046	-20.346				60.6238	-21.7899				58.5602	-18.1327
			61.7081	-20.6015				63.4016	-20.905				66.1964	-18.2427					59.9868	-19.8501				61.5144	-21.8147				59.2	-20.7925					59.864	-20.3497				60.6841	-21.7872				58.6182	-18.1378
			61.7697	-20.6017				63.4652	-20.9059				66.2633	-18.2426					60.0463	-19.8556				61.5757	-21.818				59.2586	-20.7987					59.9233	-20.3532				60.7445	-21.7845				58.6761	-18.1429
			61.8313	-20.602				63.5288	-20.9071				66.3302	-18.2425					60.1058	-19.861				61.6371	-21.8214				59.3171	-20.8044					59.9827	-20.3566				60.8048	-21.7819				58.734	-18.1478
			61.8928	-20.6023				63.5923	-20.9085				66.3971	-18.2424					60.1653	-19.8665				61.6984	-21.8249				59.3757	-20.8097					60.0421	-20.3598				60.8652	-21.7793				58.7919	-18.1526
			61.9544	-20.6027				63.6559	-20.9101				66.464	-18.2423					60.2248	-19.8719				61.7598	-21.8284				59.4343	-20.8144					60.1014	-20.3628				60.9255	-21.7769				58.8498	-18.1572
			62.0159	-20.6031				63.7195	-20.912				66.5309	-18.2424					60.2843	-19.8773				61.8211	-21.8319				59.4929	-20.8185					60.1608	-20.3656				60.9859	-21.7746				58.9077	-18.1616
			62.0775	-20.6037				63.7831	-20.9141				66.5978	-18.2425					60.3438	-19.8826				61.8824	-21.8356				59.5514	-20.8221					60.2202	-20.3682				61.0462	-21.7724				58.9656	-18.1658
			62.139	-20.6043				63.8466	-20.9164				66.6647	-18.2427					60.4033	-19.8879				61.9438	-21.8393				59.61	-20.8252					60.2795	-20.3705				61.1066	-21.7704				59.0235	-18.1699
			62.2006	-20.605				63.9102	-20.9188				66.7316	-18.2431					60.4628	-19.8931				62.0051	-21.8432				59.6686	-20.8278					60.3389	-20.3725				61.1669	-21.7686				59.0814	-18.1737
			62.2622	-20.6058				63.9738	-20.9215				66.7985	-18.2436					60.5223	-19.8983				62.0665	-21.8471				59.7271	-20.8299					60.3982	-20.3743				61.2273	-21.767				59.1393	-18.1774
			62.3237	-20.6067				64.0374	-20.9244				66.8654	-18.2443					60.5818	-19.9033				62.1278	-21.8512				59.7857	-20.8316					60.4576	-20.3758				61.2876	-21.7657				59.1972	-18.1808
			62.3853	-20.6076				64.1009	-20.9274				66.9323	-18.2451					60.6413	-19.9083				62.1891	-21.8554				59.8443	-20.833					60.517	-20.3769				61.348	-21.7647				59.2551	-18.1841
			62.4468	-20.6086				64.1645	-20.9306				66.9992	-18.2462					60.7008	-19.9132				62.2505	-21.8597				59.9029	-20.8339					60.5763	-20.3778				61.4083	-21.764				59.313	-18.1872
			62.5084	-20.6097				64.2281	-20.9339				67.0661	-18.2475					60.7603	-19.918				62.3118	-21.8641				59.9614	-20.8345					60.6357	-20.3785				61.4687	-21.7636				59.3709	-18.1902
			62.5699	-20.6109				64.2916	-20.9374				67.133	-18.249					60.8198	-19.9226				62.3731	-21.8686				60.02	-20.8349					60.695	-20.3789				61.529	-21.7636				59.4288	-18.193
			62.6315	-20.6122				64.3552	-20.941				67.1999	-18.2507					60.8793	-19.9271				62.4345	-21.8733				60.0786	-20.835					60.7544	-20.3791				61.5894	-21.764				59.4867	-18.1956
			62.6931	-20.6135				64.4188	-20.9447				67.2668	-18.2528					60.9388	-19.9315				62.4958	-21.878				60.1371	-20.8348					60.8138	-20.3791				61.6497	-21.7648				59.5446	-18.198
			62.7546	-20.6149				64.4824	-20.9486				67.3337	-18.2551					60.9983	-19.9357				62.5572	-21.8828				60.1957	-20.8345					60.8731	-20.379				61.7101	-21.766				59.6025	-18.2003
			62.8162	-20.6163				64.5459	-20.9525				67.4006	-18.2576					61.0578	-19.9399				62.6185	-21.8877				60.2543	-20.834					60.9325	-20.3787				61.7704	-21.7678				59.6604	-18.2025
			62.8777	-20.6179				64.6095	-20.9566				67.4675	-18.2604					61.1173	-19.9439				62.6798	-21.8927				60.3129	-20.8333					60.9919	-20.3783				61.8308	-21.77				59.7183	-18.2045
			62.9393	-20.6195				64.6731	-20.9607				67.5344	-18.2634					61.1768	-19.9478				62.7412	-21.8977				60.3714	-20.8326					61.0512	-20.3778				61.8911	-21.7727				59.7762	-18.2064
			63.0008	-20.6212				64.7367	-20.9649				67.6013	-18.2666					61.2362	-19.9516				62.8025	-21.9028				60.43	-20.8318					61.1106	-20.3772				61.9515	-21.7759				59.8341	-18.2082
			63.0624	-20.6229				64.8002	-20.9692				67.6682	-18.27					61.2957	-19.9553				62.8639	-21.908				60.4886	-20.831					61.1699	-20.3766				62.0118	-21.7795				59.892	-18.2098
			63.124	-20.6248				64.8638	-20.9735				67.7351	-18.2736					61.3552	-19.9589				62.9252	-21.9133				60.5471	-20.8302					61.2293	-20.3759				62.0722	-21.7836				59.9499	-18.2113
			63.1855	-20.6267				64.9274	-20.9779				67.802	-18.2773					61.4147	-19.9624				62.9865	-21.9186				60.6057	-20.8294					61.2887	-20.3753				62.1325	-21.788				60.0078	-18.2127
			63.2471	-20.6286				64.991	-20.9823				67.8689	-18.2812					61.4742	-19.9658				63.0479	-21.924				60.6643	-20.8287					61.348	-20.3746				62.1929	-21.7929				60.0657	-18.214
			63.3086	-20.6306				65.0545	-20.9868				67.9358	-18.2852					61.5337	-19.9691				63.1092	-21.9294				60.7229	-20.8281					61.4074	-20.374				62.2532	-21.7981				60.1236	-18.2151
			63.3702	-20.6327				65.1181	-20.9913				68.0027	-18.2894					61.5932	-19.9723				63.1706	-21.9349				60.7814	-20.8276					61.4668	-20.3734				62.3136	-21.8036				60.1815	-18.2162
			63.4317	-20.6349				65.1817	-20.9957				68.0696	-18.2936					61.6527	-19.9755				63.2319	-21.9404				60.84	-20.8273					61.5261	-20.373				62.3739	-21.8094				60.2394	-18.2171
			63.4933	-20.6371				65.2452	-21.0002				68.1365	-18.298					61.7122	-19.9786				63.2932	-21.946				60.8986	-20.8272					61.5855	-20.3726				62.4343	-21.8156				60.2973	-18.218
			63.5549	-20.6394				65.3088	-21.0047				68.2034	-18.3024					61.7717	-19.9816				63.3546	-21.9515				60.9571	-20.8274					61.6448	-20.3724				62.4946	-21.822				60.3552	-18.2188
			63.6164	-20.6418				65.3724	-21.0092				68.2703	-18.3069					61.8312	-19.9845				63.4159	-21.9572				61.0157	-20.8278					61.7042	-20.3723				62.555	-21.8287				60.4131	-18.2194
			63.678	-20.6442				65.436	-21.0136				68.3372	-18.3115					61.8907	-19.9874				63.4772	-21.9628				61.0743	-20.8285					61.7636	-20.3724				62.6153	-21.8355				60.471	-18.22
			63.7395	-20.6466				65.4995	-21.018				68.4041	-18.3161					61.9502	-19.9902				63.5386	-21.9684				61.1329	-20.8295					61.8229	-20.3726				62.6757	-21.8427				60.5289	-18.2205
			63.8011	-20.6492				65.5631	-21.0224				68.471	-18.3207					62.0097	-19.993				63.5999	-21.9741				61.1914	-20.8309					61.8823	-20.3731				62.736	-21.8499				60.5868	-18.221
			63.8626	-20.6518				65.6267	-21.0267				68.5379	-18.3254					62.0692	-19.9957				63.6613	-21.9798				61.25	-20.8327					61.9416	-20.3739				62.7964	-21.8574				60.6447	-18.2214
			63.9242	-20.6544				65.6903	-21.031				68.6048	-18.33					62.1287	-19.9984				63.7226	-21.9855				61.3086	-20.8349					62.001	-20.3749				62.8567	-21.865				60.7026	-18.2217
			63.9858	-20.6571				65.7538	-21.0352				68.6717	-18.3347					62.1882	-20.001				63.7839	-21.9912				61.3671	-20.8376					62.0604	-20.3762				62.9171	-21.8727				60.7605	-18.2219
			64.0473	-20.6599				65.8174	-21.0393				68.7386	-18.3393					62.2477	-20.0036				63.8453	-21.9969				61.4257	-20.8407					62.1197	-20.3777				62.9774	-21.8805				60.8184	-18.2221
			64.1089	-20.6627				65.881	-21.0434				68.8055	-18.3439					62.3072	-20.0062				63.9066	-22.0025				61.4843	-20.8443					62.1791	-20.3797				63.0378	-21.8884				60.8764	-18.2223
			64.1704	-20.6656				65.9446	-21.0475				68.8724	-18.3485					62.3667	-20.0087				63.968	-22.0082				61.5429	-20.8482					62.2385	-20.3819				63.0981	-21.8964				60.9343	-18.2224
			64.232	-20.6685				66.0081	-21.0515				68.9393	-18.353					62.4262	-20.0113				64.0293	-22.0139				61.6014	-20.8525					62.2978	-20.3846				63.1585	-21.9044				60.9922	-18.2224
			64.2935	-20.6715				66.0717	-21.0554				69.0062	-18.3574					62.4857	-20.0138				64.0906	-22.0195				61.66	-20.8571					62.3572	-20.3876				63.2188	-21.9124				61.0501	-18.2224
			64.3551	-20.6745				66.1353	-21.0593				69.0731	-18.3617					62.5452	-20.0163				64.152	-22.0251				61.7186	-20.8621					62.4165	-20.3911				63.2792	-21.9203				61.108	-18.2224
			64.4167	-20.6776				66.1988	-21.0632				69.14	-18.3659					62.6047	-20.0187				64.2133	-22.0307				61.7771	-20.8674					62.4759	-20.3949				63.3395	-21.9283				61.1659	-18.2224
			64.4782	-20.6807				66.2624	-21.067				69.2069	-18.37					62.6642	-20.0212				64.2746	-22.0362				61.8357	-20.8729					62.5353	-20.3992				63.3999	-21.9362				61.2238	-18.2223
			64.5398	-20.6838				66.326	-21.0708				69.2738	-18.374					62.7237	-20.0237				64.336	-22.0418				61.8943	-20.8787					62.5946	-20.4037				63.4602	-21.9441				61.2817	-18.2222
			64.6013	-20.6869				66.3896	-21.0745				69.3407	-18.3778					62.7831	-20.0261				64.3973	-22.0472				61.9529	-20.8846					62.654	-20.4086				63.5206	-21.9518				61.3396	-18.2222
			64.6629	-20.6901				66.4531	-21.0781				69.4076	-18.3815					62.8426	-20.0286				64.4587	-22.0527				62.0114	-20.8908					62.7134	-20.4138				63.5809	-21.9594				61.3975	-18.2221
			64.7244	-20.6932				66.5167	-21.0818				69.4745	-18.385					62.9021	-20.0311				64.52	-22.0581				62.07	-20.8972					62.7727	-20.4192				63.6413	-21.9669				61.4554	-18.222
			64.786	-20.6964				66.5803	-21.0854				69.5414	-18.3883					62.9616	-20.0336				64.5813	-22.0634				62.1286	-20.9037					62.8321	-20.4249				63.7016	-21.9743				61.5133	-18.222
			64.8476	-20.6996				66.6439	-21.0889				69.6083	-18.3914					63.0211	-20.0361				64.6427	-22.0687				62.1871	-20.9103					62.8914	-20.4308				63.762	-21.9814				61.5712	-18.2219
			64.9091	-20.7027				66.7074	-21.0924				69.6752	-18.3944					63.0806	-20.0387				64.704	-22.0739				62.2457	-20.9171					62.9508	-20.4369				63.8223	-21.9884				61.6291	-18.2219
			64.9707	-20.7059				66.771	-21.0959				69.7421	-18.3971					63.1401	-20.0412				64.7654	-22.0791				62.3043	-20.9239					63.0102	-20.4431				63.8827	-21.9951				61.687	-18.2219
			65.0322	-20.709				66.8346	-21.0993				69.809	-18.3995					63.1996	-20.0438				64.8267	-22.0842				62.3629	-20.9307					63.0695	-20.4494				63.943	-22.0016				61.7449	-18.222
			65.0938	-20.7121				66.8982	-21.1027				69.8759	-18.4018					63.2591	-20.0463				64.888	-22.0892				62.4214	-20.9376					63.1289	-20.4559				64.0034	-22.0078				61.8028	-18.2221
			65.1553	-20.7151				66.9617	-21.1061				69.9428	-18.4038					63.3186	-20.0489				64.9494	-22.0942				62.48	-20.9445					63.1882	-20.4624				64.0637	-22.0137				61.8607	-18.2223
			65.2169	-20.7182				67.0253	-21.1094				70.0097	-18.4056					63.3781	-20.0515				65.0107	-22.0991				62.5386	-20.9514					63.2476	-20.4689				64.1241	-22.0194				61.9186	-18.2225
			65.2785	-20.7212				67.0889	-21.1127				70.0766	-18.4073					63.4376	-20.054				65.072	-22.1039				62.5971	-20.9582					63.307	-20.4755				64.1844	-22.0249				61.9765	-18.2228
			65.34	-20.7241				67.1524	-21.1159				70.1435	-18.4087					63.4971	-20.0566				65.1334	-22.1086				62.6557	-20.9649					63.3663	-20.4821				64.2448	-22.0301				62.0344	-18.2231
			65.4016	-20.727				67.216	-21.1191				70.2104	-18.41					63.5566	-20.0592				65.1947	-22.1132				62.7143	-20.9716					63.4257	-20.4886				64.3051	-22.0351				62.0923	-18.2236
			65.4631	-20.7298				67.2796	-21.1223				70.2773	-18.4111					63.6161	-20.0618				65.2561	-22.1178				62.7729	-20.9781					63.4851	-20.4951				64.3655	-22.0398				62.1502	-18.2241
			65.5247	-20.7326				67.3432	-21.1254				70.3442	-18.4121					63.6756	-20.0644				65.3174	-22.1222				62.8314	-20.9845					63.5444	-20.5015				64.4258	-22.0443				62.2081	-18.2247
			65.5862	-20.7353				67.4067	-21.1285				70.4111	-18.4129					63.7351	-20.067				65.3787	-22.1266				62.89	-20.9907					63.6038	-20.5077				64.4862	-22.0486				62.266	-18.2255
			65.6478	-20.7379				67.4703	-21.1316				70.478	-18.4136					63.7946	-20.0696				65.4401	-22.1308				62.9486	-20.9967					63.6631	-20.5139				64.5465	-22.0527				62.3239	-18.2263
			65.7094	-20.7405				67.5339	-21.1347				70.5449	-18.4141					63.8541	-20.0722				65.5014	-22.135				63.0071	-21.0025					63.7225	-20.5198				64.6069	-22.0567				62.3818	-18.2272
			65.7709	-20.7429				67.5975	-21.1377				70.6118	-18.4145					63.9136	-20.0748				65.5628	-22.139				63.0657	-21.0081					63.7819	-20.5255				64.6672	-22.0604				62.4397	-18.2283
			65.8325	-20.7453				67.661	-21.1407				70.6787	-18.4148					63.9731	-20.0774				65.6241	-22.143				63.1243	-21.0134					63.8412	-20.5311				64.7276	-22.0639				62.4976	-18.2295
			65.894	-20.7476				67.7246	-21.1437				70.7456	-18.415					64.0326	-20.08				65.6854	-22.1468				63.1829	-21.0184					63.9006	-20.5363				64.7879	-22.0673				62.5555	-18.2308
			65.9556	-20.7497				67.7882	-21.1466				70.8125	-18.415					64.0921	-20.0826				65.7468	-22.1505				63.2414	-21.0232					63.9599	-20.5413				64.8483	-22.0705				62.6134	-18.2323
			66.0171	-20.7518				67.8518	-21.1496				70.8794	-18.415					64.1516	-20.0852				65.8081	-22.154				63.3	-21.0277					64.0193	-20.546				64.9086	-22.0735				62.6713	-18.2339
			66.0787	-20.7537				67.9153	-21.1525				70.9463	-18.4149					64.2111	-20.0877				65.8694	-22.1575				63.3586	-21.0319					64.0787	-20.5503				64.969	-22.0764				62.7292	-18.2357
			66.1403	-20.7556				67.9789	-21.1553				71.0132	-18.4148					64.2706	-20.0903				65.9308	-22.1608				63.4171	-21.0359					64.138	-20.5543				65.0293	-22.0791				62.7871	-18.2377
			66.2018	-20.7573				68.0425	-21.1582				71.0801	-18.4146					64.3301	-20.0928				65.9921	-22.164				63.4757	-21.0396					64.1974	-20.5579				65.0897	-22.0817				62.845	-18.2398
			66.2634	-20.7589				68.106	-21.1611				71.147	-18.4143					64.3895	-20.0954				66.0535	-22.167				63.5343	-21.0431					64.2568	-20.5611				65.15	-22.0842				62.9029	-18.242
			66.3249	-20.7604				68.1696	-21.1639				71.2139	-18.414					64.449	-20.0979				66.1148	-22.1699				63.5929	-21.0465					64.3161	-20.5638				65.2104	-22.0865				62.9608	-18.2445
			66.3865	-20.7619				68.2332	-21.1667				71.2808	-18.4136					64.5085	-20.1004				66.1761	-22.1726				63.6514	-21.0496					64.3755	-20.5661				65.2707	-22.0887				63.0187	-18.2472
			66.448	-20.7632				68.2968	-21.1695				71.3477	-18.4132					64.568	-20.1029				66.2375	-22.1753				63.71	-21.0525					64.4348	-20.568				65.3311	-22.0908				63.0766	-18.25
			66.5096	-20.7645				68.3603	-21.1723				71.4146	-18.4128					64.6275	-20.1054				66.2988	-22.1778				63.7686	-21.0553					64.4942	-20.5696				65.3914	-22.0928				63.1345	-18.253
			66.5712	-20.7656				68.4239	-21.1751				71.4815	-18.4124					64.687	-20.1079				66.3602	-22.1801				63.8271	-21.0579					64.5536	-20.5708				65.4518	-22.0947				63.1925	-18.2563
			66.6327	-20.7668				68.4875	-21.1779				71.5484	-18.4119					64.7465	-20.1104				66.4215	-22.1824				63.8857	-21.0603					64.6129	-20.5717				65.5121	-22.0965				63.2504	-18.2597
			66.6943	-20.7678				68.5511	-21.1807				71.6153	-18.4115					64.806	-20.1128				66.4828	-22.1846				63.9443	-21.0626					64.6723	-20.5723				65.5725	-22.0983				63.3083	-18.2633
			66.7558	-20.7688				68.6146	-21.1835				71.6822	-18.4111					64.8655	-20.1153				66.5442	-22.1866				64.0029	-21.0648					64.7317	-20.5726				65.6328	-22.0999				63.3662	-18.2671
			66.8174	-20.7697				68.6782	-21.1863				71.7491	-18.4107					64.925	-20.1177				66.6055	-22.1886				64.0614	-21.0668					64.791	-20.5726				65.6932	-22.1015				63.4241	-18.271
			66.879	-20.7706				68.7418	-21.189				71.816	-18.4104					64.9845	-20.1201				66.6669	-22.1905				64.12	-21.0687					64.8504	-20.5724				65.7535	-22.1031				63.482	-18.275
			66.9405	-20.7715				68.8054	-21.1918				71.8829	-18.4101					65.044	-20.1225				66.7282	-22.1923				64.1786	-21.0706					64.9097	-20.572				65.8139	-22.1045				63.5399	-18.2791
			67.0021	-20.7723				68.8689	-21.1946				71.9498	-18.4098					65.1035	-20.1249				66.7895	-22.194				64.2371	-21.0723					64.9691	-20.5715				65.8742	-22.106				63.5978	-18.2834
			67.0636	-20.7731				68.9325	-21.1974				72.0167	-18.4096					65.163	-20.1272				66.8509	-22.1957				64.2957	-21.074					65.0285	-20.5707				65.9346	-22.1074				63.6557	-18.2877
			67.1252	-20.7738				68.9961	-21.2002				72.0836	-18.4095					65.2225	-20.1296				66.9122	-22.1973				64.3543	-21.0756					65.0878	-20.5699				65.9949	-22.1087				63.7136	-18.292
			67.1867	-20.7746				69.0596	-21.203				72.1505	-18.4094					65.282	-20.132				66.9735	-22.1988				64.4129	-21.0772					65.1472	-20.5689				66.0553	-22.1101				63.7715	-18.2965
			67.2483	-20.7753				69.1232	-21.2058				72.2174	-18.4094					65.3415	-20.1345				67.0349	-22.2003				64.4714	-21.0787					65.2065	-20.5678				66.1156	-22.1114				63.8294	-18.3009
			67.3099	-20.776				69.1868	-21.2087				72.2843	-18.4096					65.401	-20.1369				67.0962	-22.2018				64.53	-21.0801					65.2659	-20.5667				66.176	-22.1127				63.8873	-18.3054
			67.3714	-20.7767				69.2504	-21.2115				72.3512	-18.4098					65.4605	-20.1393				67.1576	-22.2032				64.5886	-21.0816					65.3253	-20.5655				66.2363	-22.1139				63.9452	-18.3098
			67.433	-20.7774				69.3139	-21.2144				72.4181	-18.4101					65.52	-20.1418				67.2189	-22.2046				64.6471	-21.083					65.3846	-20.5643				66.2967	-22.1152				64.0031	-18.3143
			67.4945	-20.7782				69.3775	-21.2172				72.485	-18.4105					65.5795	-20.1443				67.2802	-22.2059				64.7057	-21.0845					65.444	-20.5631				66.357	-22.1164				64.061	-18.3187
			67.5561	-20.7789				69.4411	-21.2201				72.5519	-18.4111					65.639	-20.1468				67.3416	-22.2073				64.7643	-21.086					65.5034	-20.5619				66.4174	-22.1177				64.1189	-18.3231
			67.6176	-20.7797				69.5047	-21.223				72.6188	-18.4118					65.6985	-20.1494				67.4029	-22.2086				64.8229	-21.0874					65.5627	-20.5608				66.4777	-22.1189				64.1768	-18.3274
			67.6792	-20.7805				69.5682	-21.226				72.6857	-18.4126					65.758	-20.152				67.4643	-22.21				64.8814	-21.089					65.6221	-20.5597				66.5381	-22.1201				64.2347	-18.3316
			67.7408	-20.7813				69.6318	-21.2289				72.7526	-18.4136					65.8175	-20.1547				67.5256	-22.2113				64.94	-21.0905					65.6814	-20.5588				66.5984	-22.1213				64.2926	-18.3358
			67.8023	-20.7822				69.6954	-21.2319				72.8195	-18.4147					65.877	-20.1574				67.5869	-22.2126				64.9986	-21.0921					65.7408	-20.5579				66.6588	-22.1226				64.3505	-18.3398
			67.8639	-20.7831				69.759	-21.2349				72.8864	-18.4158					65.9364	-20.1601				67.6483	-22.214				65.0571	-21.0938					65.8002	-20.5572				66.7191	-22.1238				64.4084	-18.3438
			67.9254	-20.784				69.8225	-21.238				72.9533	-18.4171					65.9959	-20.1629				67.7096	-22.2154				65.1157	-21.0956					65.8595	-20.5567				66.7795	-22.1251				64.4663	-18.3475
			67.987	-20.785				69.8861	-21.241				73.0202	-18.4186					66.0554	-20.1658				67.7709	-22.2168				65.1743	-21.0975					65.9189	-20.5564				66.8398	-22.1263				64.5242	-18.3512
			68.0485	-20.7861				69.9497	-21.2441				73.0871	-18.4201					66.1149	-20.1687				67.8323	-22.2182				65.2329	-21.0994					65.9783	-20.5563				66.9002	-22.1276				64.5821	-18.3546
			68.1101	-20.7873				70.0132	-21.2472				73.154	-18.4217					66.1744	-20.1717				67.8936	-22.2197				65.2914	-21.1015					66.0376	-20.5564				66.9605	-22.129				64.64	-18.3579
			68.1717	-20.7885				70.0768	-21.2503				73.2209	-18.4234					66.2339	-20.1747				67.955	-22.2213				65.35	-21.1037					66.097	-20.5568				67.0209	-22.1303				64.6979	-18.361
			68.2332	-20.7898				70.1404	-21.2535				73.2878	-18.4252					66.2934	-20.1779				68.0163	-22.2228				65.4086	-21.106					66.1563	-20.5574				67.0812	-22.1317				64.7558	-18.3639
			68.2948	-20.7911				70.204	-21.2566				73.3547	-18.4271					66.3529	-20.1811				68.0776	-22.2245				65.4671	-21.1084					66.2157	-20.5584				67.1416	-22.1331				64.8137	-18.3665
			68.3563	-20.7926				70.2675	-21.2598				73.4216	-18.4291					66.4124	-20.1844				68.139	-22.2262				65.5257	-21.1109					66.2751	-20.5597				67.2019	-22.1345				64.8716	-18.3689
			68.4179	-20.7942				70.3311	-21.263				73.4885	-18.4312					66.4719	-20.1878				68.2003	-22.228				65.5843	-21.1136					66.3344	-20.5612				67.2623	-22.136				64.9295	-18.371
			68.4794	-20.7958				70.3947	-21.2663				73.5555	-18.4334					66.5314	-20.1912				68.2617	-22.2299				65.6429	-21.1163					66.3938	-20.5631				67.3226	-22.1375				64.9874	-18.3729
			68.541	-20.7976				70.4583	-21.2695				73.6224	-18.4356					66.5909	-20.1948				68.323	-22.2318				65.7014	-21.1191					66.4531	-20.5653				67.383	-22.1391				65.0453	-18.3744
			68.6026	-20.7995				70.5218	-21.2728				73.6893	-18.438					66.6504	-20.1985				68.3843	-22.2338				65.76	-21.122					66.5125	-20.5677				67.4433	-22.1407				65.1032	-18.3757
			68.6641	-20.8015				70.5854	-21.276				73.7562	-18.4404					66.7099	-20.2022				68.4457	-22.2359				65.8186	-21.1249					66.5719	-20.5703				67.5037	-22.1424				65.1611	-18.3766
			68.7257	-20.8036				70.649	-21.2793				73.8231	-18.4429					66.7694	-20.2061				68.507	-22.2381				65.8771	-21.128					66.6312	-20.5732				67.564	-22.1441				65.219	-18.3772
			68.7872	-20.8058				70.7126	-21.2826				73.89	-18.4454					66.8289	-20.2101				68.5683	-22.2404				65.9357	-21.1311					66.6906	-20.5764				67.6244	-22.1459				65.2769	-18.3776
			68.8488	-20.8082				70.7761	-21.2859				73.9569	-18.448					66.8884	-20.2142				68.6297	-22.2427				65.9943	-21.1342					66.75	-20.5797				67.6847	-22.1478				65.3348	-18.3777
			68.9103	-20.8107				70.8397	-21.2892				74.0238	-18.4507					66.9479	-20.2184				68.691	-22.2451				66.0529	-21.1374					66.8093	-20.5833				67.7451	-22.1497				65.3927	-18.3776
			68.9719	-20.8133				70.9033	-21.2925				74.0907	-18.4534					67.0074	-20.2227				68.7524	-22.2476				66.1114	-21.1407					66.8687	-20.587				67.8054	-22.1517				65.4507	-18.3772
			69.0335	-20.8161				70.9668	-21.2959				74.1576	-18.4562					67.0669	-20.2272				68.8137	-22.2501				66.17	-21.144					66.928	-20.5909				67.8658	-22.1538				65.5086	-18.3767
			69.095	-20.8189				71.0304	-21.2992				74.2245	-18.4591					67.1264	-20.2317				68.875	-22.2527				66.2286	-21.1474					66.9874	-20.595				67.9261	-22.156				65.5665	-18.3759
			69.1566	-20.8219				71.094	-21.3025				74.2914	-18.462					67.1859	-20.2363				68.9364	-22.2553				66.2871	-21.1507					67.0468	-20.5992				67.9865	-22.1582				65.6244	-18.375
			69.2181	-20.8249				71.1576	-21.3059				74.3583	-18.4649					67.2454	-20.241				68.9977	-22.258				66.3457	-21.1541					67.1061	-20.6036				68.0468	-22.1605				65.6823	-18.3739
			69.2797	-20.8281				71.2211	-21.3092				74.4252	-18.4679					67.3049	-20.2458				69.0591	-22.2608				66.4043	-21.1576					67.1655	-20.6081				68.1072	-22.1629				65.7402	-18.3728
			69.3412	-20.8313				71.2847	-21.3126				74.4921	-18.4709					67.3644	-20.2507				69.1204	-22.2636				66.4629	-21.161					67.2249	-20.6127				68.1675	-22.1654				65.7981	-18.3715
			69.4028	-20.8346				71.3483	-21.3159				74.559	-18.474					67.4239	-20.2556				69.1817	-22.2665				66.5214	-21.1645					67.2842	-20.6174				68.2279	-22.168				65.856	-18.3701
			69.4644	-20.8381				71.4119	-21.3193				74.6259	-18.4771					67.4834	-20.2606				69.2431	-22.2694				66.58	-21.1679					67.3436	-20.6223				68.2882	-22.1706				65.9139	-18.3686
			69.5259	-20.8415				71.4754	-21.3227				74.6928	-18.4802					67.5428	-20.2656				69.3044	-22.2723				66.6386	-21.1714					67.4029	-20.6271				68.3486	-22.1734				65.9718	-18.367
			69.5875	-20.8451				71.539	-21.326				74.7597	-18.4834					67.6023	-20.2707				69.3657	-22.2753				66.6971	-21.1748					67.4623	-20.6321				68.4089	-22.1761				66.0297	-18.3655
			69.649	-20.8487				71.6026	-21.3294				74.8266	-18.4866					67.6618	-20.2758				69.4271	-22.2783				66.7557	-21.1783					67.5217	-20.6371				68.4693	-22.179				66.0876	-18.3639
			69.7106	-20.8524				71.6662	-21.3327				74.8935	-18.4898					67.7213	-20.2809				69.4884	-22.2814				66.8143	-21.1817					67.581	-20.6421				68.5296	-22.1819				66.1455	-18.3623
			69.7721	-20.8561				71.7297	-21.3361				74.9604	-18.493					67.7808	-20.286				69.5498	-22.2845				66.8729	-21.1851					67.6404	-20.6472				68.59	-22.1849				66.2034	-18.3607
			69.8337	-20.8599				71.7933	-21.3394				75.0273	-18.4962					67.8403	-20.2912				69.6111	-22.2876				66.9314	-21.1885					67.6997	-20.6523				68.6503	-22.1879				66.2613	-18.3592
			69.8953	-20.8637				71.8569	-21.3427				75.0942	-18.4995					67.8998	-20.2963				69.6724	-22.2908				66.99	-21.1918					67.7591	-20.6574				68.7107	-22.191				66.3192	-18.3577
			69.9568	-20.8676				71.9205	-21.346				75.1611	-18.5027					67.9593	-20.3015				69.7338	-22.294				67.0486	-21.1951					67.8185	-20.6624				68.771	-22.1941				66.3771	-18.3562
			70.0184	-20.8715				71.984	-21.3494				75.228	-18.506					68.0188	-20.3066				69.7951	-22.2972				67.1071	-21.1984					67.8778	-20.6675				68.8314	-22.1973				66.435	-18.3549
			70.0799	-20.8755				72.0476	-21.3527				75.2949	-18.5092					68.0783	-20.3117				69.8565	-22.3004				67.1657	-21.2016					67.9372	-20.6725				68.8917	-22.2005				66.4929	-18.3537
			70.1415	-20.8795				72.1112	-21.356				75.3618	-18.5125					68.1378	-20.3168				69.9178	-22.3036				67.2243	-21.2047					67.9966	-20.6775				68.9521	-22.2038				66.5508	-18.3526
			70.203	-20.8834				72.1747	-21.3593				75.4287	-18.5158					68.1973	-20.3219				69.9791	-22.3069				67.2829	-21.2078					68.0559	-20.6824				69.0124	-22.2071				66.6087	-18.3516
			70.2646	-20.8875				72.2383	-21.3625				75.4956	-18.519					68.2568	-20.3269				70.0405	-22.3102				67.3414	-21.2108					68.1153	-20.6872				69.0728	-22.2104				66.6666	-18.3508
			70.3262	-20.8915				72.3019	-21.3658				75.5625	-18.5223					68.3163	-20.3318				70.1018	-22.3135				67.4	-21.2138					68.1746	-20.692				69.1331	-22.2137				66.7245	-18.3502
			70.3877	-20.8955				72.3655	-21.3691				75.6294	-18.5256					68.3758	-20.3367				70.1631	-22.3168				67.4586	-21.2167					68.234	-20.6966				69.1935	-22.2171				66.7824	-18.3498
			70.4493	-20.8995				72.429	-21.3723				75.6963	-18.5288					68.4353	-20.3416				70.2245	-22.3201				67.5171	-21.2194					68.2934	-20.7011				69.2538	-22.2205				66.8403	-18.3496
			70.5108	-20.9036				72.4926	-21.3756				75.7632	-18.5321					68.4948	-20.3463				70.2858	-22.3234				67.5757	-21.2221					68.3527	-20.7056				69.3142	-22.2239				66.8982	-18.3496
			70.5724	-20.9076				72.5562	-21.3788				75.8301	-18.5353					68.5543	-20.351				70.3472	-22.3267				67.6343	-21.2248					68.4121	-20.7099				69.3745	-22.2273				66.9561	-18.3499
			70.6339	-20.9116				72.6198	-21.382				75.897	-18.5386					68.6138	-20.3556				70.4085	-22.33				67.6929	-21.2273					68.4715	-20.714				69.4349	-22.2308				67.014	-18.3505
			70.6955	-20.9156				72.6833	-21.3852				75.9639	-18.5418					68.6733	-20.3601				70.4698	-22.3333				67.7514	-21.2297					68.5308	-20.718				69.4952	-22.2342				67.0719	-18.3514
			70.7571	-20.9195				72.7469	-21.3884				76.0308	-18.545					68.7328	-20.3645				70.5312	-22.3365				67.81	-21.2321					68.5902	-20.7218				69.5556	-22.2377				67.1298	-18.3525
			70.8186	-20.9235				72.8105	-21.3916				76.0977	-18.5482					68.7923	-20.3687				70.5925	-22.3398				67.8686	-21.2344					68.6495	-20.7254				69.6159	-22.2411				67.1877	-18.354
			70.8802	-20.9274				72.8741	-21.3948				76.1646	-18.5514					68.8518	-20.3729				70.6539	-22.3431				67.9271	-21.2366					68.7089	-20.7288				69.6763	-22.2446				67.2456	-18.3559
			70.9417	-20.9312				72.9376	-21.3979				76.2315	-18.5546					68.9113	-20.3769				70.7152	-22.3463				67.9857	-21.2388					68.7683	-20.732				69.7366	-22.248				67.3035	-18.3581
			71.0033	-20.9351				73.0012	-21.4011				76.2984	-18.5578					68.9708	-20.3808				70.7765	-22.3496				68.0443	-21.2409					68.8276	-20.735				69.797	-22.2514				67.3614	-18.3606
			71.0648	-20.9388				73.0648	-21.4042				76.3653	-18.5609					69.0303	-20.3846				70.8379	-22.3528				68.1029	-21.2429					68.887	-20.7378				69.8573	-22.2549				67.4193	-18.3635
			71.1264	-20.9426				73.1283	-21.4074				76.4322	-18.5641					69.0897	-20.3882				70.8992	-22.356				68.1614	-21.245					68.9463	-20.7404				69.9177	-22.2583				67.4772	-18.3668
			71.188	-20.9462				73.1919	-21.4105				76.4991	-18.5672					69.1492	-20.3917				70.9606	-22.3592				68.22	-21.2469					69.0057	-20.7427				69.978	-22.2617				67.5351	-18.3703
			71.2495	-20.9498				73.2555	-21.4136				76.566	-18.5703					69.2087	-20.395				71.0219	-22.3623				68.2786	-21.2489					69.0651	-20.7449				70.0384	-22.265				67.593	-18.3741
			71.3111	-20.9534				73.3191	-21.4167				76.6329	-18.5735					69.2682	-20.3981				71.0832	-22.3654				68.3371	-21.2508					69.1244	-20.7469				70.0987	-22.2684				67.6509	-18.3782
			71.3726	-20.9568				73.3826	-21.4198				76.6998	-18.5765					69.3277	-20.401				71.1446	-22.3685				68.3957	-21.2527					69.1838	-20.7488				70.1591	-22.2717				67.7089	-18.3825
			71.4342	-20.9602				73.4462	-21.4229				76.7667	-18.5796					69.3872	-20.4038				71.2059	-22.3716				68.4543	-21.2546					69.2432	-20.7504				70.2194	-22.275				67.7668	-18.3871
			71.4957	-20.9636				73.5098	-21.4259				76.8336	-18.5826					69.4467	-20.4063				71.2672	-22.3746				68.5129	-21.2564					69.3025	-20.7519				70.2798	-22.2782				67.8247	-18.3918
			71.5573	-20.9668				73.5734	-21.429				76.9005	-18.5857					69.5062	-20.4087				71.3286	-22.3775				68.5714	-21.2583					69.3619	-20.7533				70.3401	-22.2814				67.8826	-18.3967
			71.6189	-20.97				73.6369	-21.432				76.9674	-18.5887					69.5657	-20.4108				71.3899	-22.3805				68.63	-21.2601					69.4212	-20.7545				70.4005	-22.2846				67.9405	-18.4018
			71.6804	-20.9731				73.7005	-21.4351				77.0343	-18.5916					69.6252	-20.4128				71.4513	-22.3834				68.6886	-21.262					69.4806	-20.7556				70.4608	-22.2877				67.9984	-18.407
			71.742	-20.9762				73.7641	-21.4381				77.1012	-18.5946					69.6847	-20.4145				71.5126	-22.3862				68.7471	-21.2638					69.54	-20.7565				70.5212	-22.2907				68.0563	-18.4123
			71.8035	-20.9791				73.8277	-21.4411				77.1681	-18.5975					69.7442	-20.4161				71.5739	-22.389				68.8057	-21.2657					69.5993	-20.7574				70.5815	-22.2938				68.1142	-18.4176
			71.8651	-20.982				73.8912	-21.4441				77.235	-18.6004					69.8037	-20.4175				71.6353	-22.3917				68.8643	-21.2676					69.6587	-20.7581				70.6419	-22.2967				68.1721	-18.4231
			71.9266	-20.9849				73.9548	-21.4471				77.3019	-18.6033					69.8632	-20.4188				71.6966	-22.3944				68.9229	-21.2695					69.7181	-20.7587				70.7022	-22.2996				68.23	-18.4286
			71.9882	-20.9876				74.0184	-21.45				77.3688	-18.6062					69.9227	-20.4198				71.758	-22.3971				68.9814	-21.2714					69.7774	-20.7592				70.7626	-22.3025				68.2879	-18.4341
			72.0498	-20.9903				74.0819	-21.453				77.4357	-18.609					69.9822	-20.4207				71.8193	-22.3997				69.04	-21.2734					69.8368	-20.7596				70.8229	-22.3052				68.3458	-18.4396
			72.1113	-20.9929				74.1455	-21.4559				77.5026	-18.6118					70.0417	-20.4215				71.8806	-22.4023				69.0986	-21.2754					69.8961	-20.7599				70.8833	-22.3079				68.4037	-18.4451
			72.1729	-20.9954				74.2091	-21.4589				77.5695	-18.6145					70.1012	-20.4221				71.942	-22.4048				69.1571	-21.2775					69.9555	-20.7602				70.9436	-22.3106				68.4616	-18.4506
			72.2344	-20.9979				74.2727	-21.4618				77.6364	-18.6173					70.1607	-20.4226				72.0033	-22.4073				69.2157	-21.2796					70.0149	-20.7604				71.004	-22.3131				68.5195	-18.456
			72.296	-21.0003				74.3362	-21.4647				77.7033	-18.62					70.2202	-20.423				72.0646	-22.4098				69.2743	-21.2818					70.0742	-20.7605				71.0643	-22.3156				68.5774	-18.4613
			72.3576	-21.0026				74.3998	-21.4676				77.7702	-18.6226					70.2797	-20.4232				72.126	-22.4122				69.3329	-21.284					70.1336	-20.7606				71.1247	-22.318				68.6353	-18.4666
			72.4191	-21.0048				74.4634	-21.4705				77.8371	-18.6253					70.3392	-20.4233				72.1873	-22.4145				69.3914	-21.2863					70.1929	-20.7606				71.185	-22.3203				68.6932	-18.4716
			72.4807	-21.007				74.527	-21.4733				77.904	-18.6279					70.3987	-20.4234				72.2487	-22.4169				69.45	-21.2887					70.2523	-20.7606				71.2454	-22.3225				68.7511	-18.4766
			72.5422	-21.009				74.5905	-21.4762				77.9709	-18.6304					70.4582	-20.4233				72.31	-22.4192				69.5086	-21.2911					70.3117	-20.7606				71.3057	-22.3246				68.809	-18.4814
			72.6038	-21.011				74.6541	-21.479				78.0378	-18.633					70.5177	-20.4231				72.3713	-22.4214				69.5671	-21.2936					70.371	-20.7605				71.3661	-22.3267				68.8669	-18.4859
			72.6653	-21.013				74.7177	-21.4818				78.1047	-18.6354					70.5772	-20.4228				72.4327	-22.4236				69.6257	-21.2962					70.4304	-20.7605				71.4264	-22.3287				68.9248	-18.4903
			72.7269	-21.0148				74.7813	-21.4847				78.1716	-18.6379					70.6366	-20.4225				72.494	-22.4258				69.6843	-21.2989					70.4898	-20.7604				71.4868	-22.3306				68.9827	-18.4944
			72.7885	-21.0166				74.8448	-21.4875				78.2385	-18.6403					70.6961	-20.422				72.5554	-22.428				69.7429	-21.3016					70.5491	-20.7603				71.5471	-22.3324				69.0406	-18.4983
			72.85	-21.0183				74.9084	-21.4902				78.3054	-18.6427					70.7556	-20.4215				72.6167	-22.4301				69.8014	-21.3044					70.6085	-20.7602				71.6075	-22.3341				69.0985	-18.5019
			72.9116	-21.0199				74.972	-21.493				78.3723	-18.645					70.8151	-20.421				72.678	-22.4322				69.86	-21.3072					70.6678	-20.7602				71.6678	-22.3358				69.1564	-18.5052
			72.9731	-21.0214				75.0355	-21.4957				78.4392	-18.6473					70.8746	-20.4204				72.7394	-22.4342				69.9186	-21.3101					70.7272	-20.7602				71.7282	-22.3374				69.2143	-18.5082
			73.0347	-21.0228				75.0991	-21.4985				78.5061	-18.6496					70.9341	-20.4197				72.8007	-22.4363				69.9771	-21.313					70.7866	-20.7602				71.7885	-22.339				69.2722	-18.511
			73.0962	-21.0242				75.1627	-21.5012				78.573	-18.6518					70.9936	-20.419				72.862	-22.4383				70.0357	-21.316					70.8459	-20.7602				71.8489	-22.3405				69.3301	-18.5134
			73.1578	-21.0255				75.2263	-21.5039				78.6399	-18.6541					71.0531	-20.4183				72.9234	-22.4402				70.0943	-21.319					70.9053	-20.7603				71.9092	-22.3419				69.388	-18.5156
			73.2194	-21.0267				75.2898	-21.5065				78.7068	-18.6562					71.1126	-20.4176				72.9847	-22.4421				70.1529	-21.322					70.9647	-20.7604				71.9696	-22.3433				69.4459	-18.5176
			73.2809	-21.0278				75.3534	-21.5091				78.7737	-18.6584					71.1721	-20.4168				73.0461	-22.444				70.2114	-21.325					71.024	-20.7606				72.0299	-22.3446				69.5038	-18.5193
			73.3425	-21.0289				75.417	-21.5117				78.8406	-18.6605					71.2316	-20.416				73.1074	-22.4459				70.27	-21.3281					71.0834	-20.7609				72.0903	-22.3458				69.5617	-18.5207
			73.404	-21.0298				75.4806	-21.5143				78.9075	-18.6626					71.2911	-20.4152				73.1687	-22.4478				70.3286	-21.3312					71.1427	-20.7612				72.1506	-22.347				69.6196	-18.522
			73.4656	-21.0307				75.5441	-21.5168				78.9744	-18.6647					71.3506	-20.4144				73.2301	-22.4496				70.3871	-21.3342					71.2021	-20.7616				72.211	-22.3481				69.6775	-18.523
			73.5271	-21.0315				75.6077	-21.5193				79.0413	-18.6667					71.4101	-20.4136				73.2914	-22.4514				70.4457	-21.3373					71.2615	-20.7621				72.2713	-22.3492				69.7354	-18.5239
			73.5887	-21.0322				75.6713	-21.5217				79.1082	-18.6688					71.4696	-20.4129				73.3528	-22.4531				70.5043	-21.3404					71.3208	-20.7628				72.3317	-22.3503				69.7933	-18.5245
			73.6503	-21.0329				75.7349	-21.5241				79.1751	-18.6708					71.5291	-20.4121				73.4141	-22.4549				70.5629	-21.3435					71.3802	-20.7635				72.392	-22.3513				69.8512	-18.525
			73.7118	-21.0334				75.7984	-21.5265				79.242	-18.6727					71.5886	-20.4114				73.4754	-22.4566				70.6214	-21.3465					71.4395	-20.7643				72.4524	-22.3522				69.9091	-18.5253
			73.7734	-21.0339				75.862	-21.5288				79.3089	-18.6747					71.6481	-20.4107				73.5368	-22.4583				70.68	-21.3496					71.4989	-20.7653				72.5127	-22.3531				69.9671	-18.5254
			73.8349	-21.0342				75.9256	-21.5311				79.3758	-18.6766					71.7076	-20.4101				73.5981	-22.46				70.7386	-21.3526					71.5583	-20.7664				72.5731	-22.354				70.025	-18.5254
			73.8965	-21.0345				75.9891	-21.5333				79.4427	-18.6785					71.7671	-20.4095				73.6594	-22.4616				70.7971	-21.3556					71.6176	-20.7676				72.6334	-22.3548				70.0829	-18.5253
			73.958	-21.0347				76.0527	-21.5355				79.5096	-18.6805					71.8266	-20.4089				73.7208	-22.4632				70.8557	-21.3586					71.677	-20.769				72.6938	-22.3556				70.1408	-18.525
			74.0196	-21.0348				76.1163	-21.5377				79.5765	-18.6823					71.8861	-20.4084				73.7821	-22.4648				70.9143	-21.3615					71.7364	-20.7705				72.7541	-22.3564				70.1987	-18.5246
			74.0812	-21.0349				76.1799	-21.5397				79.6434	-18.6842					71.9456	-20.408				73.8435	-22.4664				70.9729	-21.3644					71.7957	-20.7721				72.8145	-22.3571				70.2566	-18.5241
			74.1427	-21.0348				76.2434	-21.5417				79.7103	-18.6861					72.0051	-20.4077				73.9048	-22.468				71.0314	-21.3672					71.8551	-20.774				72.8748	-22.3578				70.3145	-18.5235
			74.2043	-21.0347				76.307	-21.5437				79.7772	-18.6879					72.0646	-20.4074				73.9661	-22.4695				71.09	-21.37					71.9144	-20.776				72.9352	-22.3585				70.3724	-18.5228
			74.2658	-21.0345				76.3706	-21.5456				79.8441	-18.6897					72.1241	-20.4073				74.0275	-22.4711				71.1486	-21.3728					71.9738	-20.7782				72.9955	-22.3591				70.4303	-18.522
			74.3274	-21.0341				76.4342	-21.5475				79.911	-18.6916					72.1836	-20.4071				74.0888	-22.4726				71.2071	-21.3755					72.0332	-20.7805				73.0559	-22.3598				70.4882	-18.5211
			74.3889	-21.0337				76.4977	-21.5492				79.9779	-18.6934					72.243	-20.4071				74.1502	-22.4741				71.2657	-21.3781					72.0925	-20.783				73.1162	-22.3604				70.5461	-18.5203
			74.4505	-21.0332				76.5613	-21.5509				80.0448	-18.6952					72.3025	-20.4071				74.2115	-22.4755				71.3243	-21.3806					72.1519	-20.7856				73.1766	-22.3609				70.604	-18.5193
			74.5121	-21.0326				76.6249	-21.5526				80.1117	-18.697					72.362	-20.4072				74.2728	-22.477				71.3829	-21.3831					72.2113	-20.7883				73.2369	-22.3615				70.6619	-18.5183
			74.5736	-21.032				76.6885	-21.5542				80.1786	-18.6987					72.4215	-20.4074				74.3342	-22.4785				71.4414	-21.3855					72.2706	-20.7912				73.2973	-22.3621				70.7198	-18.5173
			74.6352	-21.0312				76.752	-21.5557				80.2455	-18.7005					72.481	-20.4077				74.3955	-22.4799				71.5	-21.3878					72.33	-20.7942				73.3576	-22.3626				70.7777	-18.5163
			74.6967	-21.0304				76.8156	-21.5571				80.3124	-18.7023					72.5405	-20.408				74.4569	-22.4813				71.5586	-21.39					72.3893	-20.7973				73.418	-22.3631				70.8356	-18.5153
			74.7583	-21.0295				76.8792	-21.5584				80.3793	-18.7041					72.6	-20.4084				74.5182	-22.4827				71.6171	-21.3921					72.4487	-20.8005				73.4783	-22.3636				70.8935	-18.5142
			74.8198	-21.0285				76.9427	-21.5597				80.4462	-18.7058					72.6595	-20.4088				74.5795	-22.4841				71.6757	-21.3941					72.5081	-20.8038				73.5387	-22.3641				70.9514	-18.5132
			74.8814	-21.0275				77.0063	-21.5609				80.5131	-18.7076					72.719	-20.4093				74.6409	-22.4855				71.7343	-21.3961					72.5674	-20.8073				73.599	-22.3646				71.0093	-18.5122
			74.943	-21.0264				77.0699	-21.562				80.58	-18.7093					72.7785	-20.4099				74.7022	-22.4869				71.7929	-21.3979					72.6268	-20.8108				73.6594	-22.3651				71.0672	-18.5113
			75.0045	-21.0252				77.1335	-21.5631										72.838	-20.4106				74.7635	-22.4882				71.8514	-21.3995					72.6861	-20.8144				73.7197	-22.3656				71.1251	-18.5104
			75.0661	-21.0239				77.197	-21.564										72.8975	-20.4114				74.8249	-22.4896				71.91	-21.4011					72.7455	-20.8181				73.7801	-22.3661				71.183	-18.5095
			75.1276	-21.0227				77.2606	-21.5649										72.957	-20.4122				74.8862	-22.4908				71.9686	-21.4026					72.8049	-20.8218				73.8404	-22.3666				71.2409	-18.5087
			75.1892	-21.0213				77.3242	-21.5657										73.0165	-20.413				74.9476	-22.4921				72.0271	-21.4039					72.8642	-20.8256				73.9008	-22.3671				71.2988	-18.508
			75.2507	-21.0199				77.3878	-21.5664										73.076	-20.414				75.0089	-22.4934				72.0857	-21.4051					72.9236	-20.8295				73.9611	-22.3676				71.3567	-18.5074
			75.3123	-21.0185				77.4513	-21.567										73.1355	-20.415				75.0702	-22.4946				72.1443	-21.4061					72.983	-20.8335				74.0215	-22.3681				71.4146	-18.5068
			75.3739	-21.017				77.5149	-21.5675										73.195	-20.4161				75.1316	-22.4957				72.2029	-21.407					73.0423	-20.8374				74.0818	-22.3687				71.4725	-18.5064
			75.4354	-21.0154				77.5785	-21.5679										73.2545	-20.4172				75.1929	-22.4969				72.2614	-21.4078					73.1017	-20.8415				74.1422	-22.3692				71.5304	-18.5061
			75.497	-21.0139				77.6421	-21.5682										73.314	-20.4185				75.2543	-22.498				72.32	-21.4085					73.161	-20.8455				74.2025	-22.3697				71.5883	-18.5058
			75.5585	-21.0123				77.7056	-21.5684										73.3735	-20.4197				75.3156	-22.499				72.3786	-21.4091					73.2204	-20.8496				74.2629	-22.3703				71.6462	-18.5056
			75.6201	-21.0106				77.7692	-21.5685										73.433	-20.4211				75.3769	-22.5				72.4371	-21.4095					73.2798	-20.8537				74.3232	-22.3709				71.7041	-18.5056
			75.6816	-21.009				77.8328	-21.5685										73.4925	-20.4225				75.4383	-22.5009				72.4957	-21.4098					73.3391	-20.8579				74.3836	-22.3715				71.762	-18.5056
			75.7432	-21.0073				77.8963	-21.5684										73.552	-20.424				75.4996	-22.5018				72.5543	-21.4101					73.3985	-20.862				74.4439	-22.3721				71.8199	-18.5057
			75.8048	-21.0056				77.9599	-21.5682										73.6115	-20.4255				75.5609	-22.5027				72.6129	-21.4102					73.4579	-20.8662				74.5043	-22.3728				71.8778	-18.5059
			75.8663	-21.0038				78.0235	-21.5679										73.671	-20.4272				75.6223	-22.5034				72.6714	-21.4103					73.5172	-20.8703				74.5646	-22.3735				71.9357	-18.5062
			75.9279	-21.0021				78.0871	-21.5675										73.7305	-20.4288				75.6836	-22.5041				72.73	-21.4103					73.5766	-20.8745				74.625	-22.3742				71.9936	-18.5066
			75.9894	-21.0003				78.1506	-21.567										73.7899	-20.4306				75.745	-22.5048				72.7886	-21.4102					73.6359	-20.8786				74.6853	-22.3748				72.0515	-18.507
			76.051	-20.9985				78.2142	-21.5664										73.8494	-20.4324				75.8063	-22.5054				72.8471	-21.41					73.6953	-20.8827				74.7457	-22.3755				72.1094	-18.5076
			76.1125	-20.9968				78.2778	-21.5657										73.9089	-20.4343				75.8676	-22.5059				72.9057	-21.4098					73.7547	-20.8868				74.806	-22.3762				72.1673	-18.5082
			76.1741	-20.995				78.3414	-21.5649										73.9684	-20.4362				75.929	-22.5063				72.9643	-21.4095					73.814	-20.8909				74.8664	-22.3769				72.2253	-18.5089
			76.2357	-20.9932				78.4049	-21.5641										74.0279	-20.4382				75.9903	-22.5066				73.0229	-21.4091					73.8734	-20.8949				74.9267	-22.3775				72.2832	-18.5098
			76.2972	-20.9914				78.4685	-21.5631										74.0874	-20.4403				76.0517	-22.5069				73.0814	-21.4087					73.9327	-20.8989				74.9871	-22.3781				72.3411	-18.5107
			76.3588	-20.9896				78.5321	-21.5621										74.1469	-20.4424				76.113	-22.5071				73.14	-21.4083					73.9921	-20.9028				75.0474	-22.3787				72.399	-18.5116
			76.4203	-20.9879				78.5957	-21.561										74.2064	-20.4446				76.1743	-22.5072				73.1986	-21.4078					74.0515	-20.9067				75.1078	-22.3793				72.4569	-18.5127
			76.4819	-20.9861				78.6592	-21.5598										74.2659	-20.4469				76.2357	-22.5072				73.2571	-21.4073					74.1108	-20.9105				75.1681	-22.3798				72.5148	-18.5139
			76.5434	-20.9844				78.7228	-21.5586										74.3254	-20.4492				76.297	-22.5072				73.3157	-21.4068					74.1702	-20.9143				75.2285	-22.3803				72.5727	-18.5151
			76.605	-20.9827				78.7864	-21.5573										74.3849	-20.4516				76.3583	-22.507				73.3743	-21.4062					74.2296	-20.9179				75.2888	-22.3807				72.6306	-18.5164
			76.6666	-20.981				78.8499	-21.5559										74.4444	-20.454				76.4197	-22.5067				73.4329	-21.4057					74.2889	-20.9215				75.3492	-22.381				72.6885	-18.5178
			76.7281	-20.9793				78.9135	-21.5544										74.5039	-20.4565				76.481	-22.5064				73.4914	-21.4051					74.3483	-20.925				75.4095	-22.3813				72.7464	-18.5193
			76.7897	-20.9776				78.9771	-21.5529										74.5634	-20.4591				76.5424	-22.5059				73.55	-21.4045					74.4076	-20.9284				75.4699	-22.3815				72.8043	-18.5209
			76.8512	-20.976				79.0407	-21.5513										74.6229	-20.4617				76.6037	-22.5053				73.6086	-21.404					74.467	-20.9318				75.5302	-22.3816				72.8622	-18.5225
			76.9128	-20.9744				79.1042	-21.5497										74.6824	-20.4644				76.665	-22.5047				73.6671	-21.4034					74.5264	-20.935				75.5906	-22.3817				72.9201	-18.5243
			76.9743	-20.9729				79.1678	-21.548										74.7419	-20.4671				76.7264	-22.5039				73.7257	-21.4029					74.5857	-20.9381				75.6509	-22.3816				72.978	-18.5261
			77.0359	-20.9714				79.2314	-21.5462										74.8014	-20.47				76.7877	-22.503				73.7843	-21.4024					74.6451	-20.941				75.7113	-22.3815				73.0359	-18.528
			77.0975	-20.9699				79.295	-21.5444										74.8609	-20.4728				76.8491	-22.5019				73.8429	-21.4019					74.7045	-20.9439				75.7716	-22.3813				73.0938	-18.5299
			77.159	-20.9685				79.3585	-21.5426										74.9204	-20.4758				76.9104	-22.5008				73.9014	-21.4014					74.7638	-20.9466				75.832	-22.3809				73.1517	-18.532
			77.2206	-20.9671				79.4221	-21.5407										74.9799	-20.4787				76.9717	-22.4995				73.96	-21.401					74.8232	-20.9492				75.8923	-22.3804				73.2096	-18.5341
			77.2821	-20.9658				79.4857	-21.5387										75.0394	-20.4818				77.0331	-22.4982				74.0186	-21.4006					74.8825	-20.9517				75.9527	-22.3799				73.2675	-18.5363
			77.3437	-20.9645				79.5493	-21.5367										75.0989	-20.4849				77.0944	-22.4966				74.0771	-21.4002					74.9419	-20.954				76.013	-22.3791				73.3254	-18.5386
			77.4052	-20.9633				79.6128	-21.5347										75.1584	-20.488				77.1557	-22.495				74.1357	-21.4					75.0013	-20.9562				76.0734	-22.3783				73.3833	-18.541
			77.4668	-20.9622				79.6764	-21.5326										75.2179	-20.4912				77.2171	-22.4932				74.1943	-21.3997					75.0606	-20.9582				76.1337	-22.3773				73.4412	-18.5434
			77.5284	-20.9611				79.74	-21.5305										75.2774	-20.4944				77.2784	-22.4913				74.2529	-21.3996					75.12	-20.96				76.1941	-22.3762				73.4991	-18.5459
			77.5899	-20.9601				79.8035	-21.5284										75.3369	-20.4977				77.3398	-22.4892				74.3114	-21.3995					75.1793	-20.9618				76.2544	-22.3749				73.557	-18.5485
			77.6515	-20.9591				79.8671	-21.5262										75.3963	-20.501				77.4011	-22.487				74.37	-21.3995					75.2387	-20.9633				76.3148	-22.3735				73.6149	-18.5512
			77.713	-20.9583				79.9307	-21.524										75.4558	-20.5043				77.4624	-22.4847				74.4286	-21.3996					75.2981	-20.9648				76.3751	-22.3719				73.6728	-18.5539
			77.7746	-20.9575				79.9943	-21.5218										75.5153	-20.5077				77.5238	-22.4822				74.4871	-21.3997					75.3574	-20.9661				76.4355	-22.3701				73.7307	-18.5567
			77.8362	-20.9567				80.0578	-21.5196										75.5748	-20.5111				77.5851	-22.4796				74.5457	-21.4					75.4168	-20.9672				76.4958	-22.3682				73.7886	-18.5596
			77.8977	-20.956				80.1214	-21.5173										75.6343	-20.5145				77.6465	-22.4768				74.6043	-21.4004					75.4762	-20.9682				76.5562	-22.3661				73.8465	-18.5625
			77.9593	-20.9554				80.185	-21.515										75.6938	-20.5179				77.7078	-22.4738				74.6629	-21.4008					75.5355	-20.969				76.6165	-22.3638				73.9044	-18.5656
			78.0208	-20.9548				80.2486	-21.5127										75.7533	-20.5214				77.7691	-22.4707				74.7214	-21.4014					75.5949	-20.9697				76.6769	-22.3613				73.9623	-18.5687
			78.0824	-20.9543				80.3121	-21.5104										75.8128	-20.5248				77.8305	-22.4675				74.78	-21.4021					75.6542	-20.9703				76.7372	-22.3586				74.0202	-18.5718
			78.1439	-20.9538				80.3757	-21.508										75.8723	-20.5283				77.8918	-22.4641				74.8386	-21.4029					75.7136	-20.9707				76.7976	-22.3557				74.0781	-18.5751
			78.2055	-20.9534				80.4393	-21.5057										75.9318	-20.5317				77.9531	-22.4606				74.8971	-21.4038					75.773	-20.9709				76.8579	-22.3526				74.136	-18.5784
			78.2671	-20.9531				80.5029	-21.5034										75.9913	-20.5352				78.0145	-22.457				74.9557	-21.4049					75.8323	-20.971				76.9183	-22.3493				74.1939	-18.5818
			78.3286	-20.9528				80.5664	-21.501										76.0508	-20.5387				78.0758	-22.4532				75.0143	-21.4061					75.8917	-20.971				76.9786	-22.3457				74.2518	-18.5852
			78.3902	-20.9525				80.63	-21.4987										76.1103	-20.5422				78.1372	-22.4493				75.0729	-21.4075					75.951	-20.9708				77.039	-22.3419				74.3097	-18.5888
			78.4517	-20.9523															76.1698	-20.5456				78.1985	-22.4453				75.1314	-21.409					76.0104	-20.9704				77.0993	-22.3379				74.3676	-18.5924
			78.5133	-20.9521															76.2293	-20.5491				78.2598	-22.4411				75.19	-21.4107					76.0698	-20.97				77.1597	-22.3337				74.4255	-18.596
			78.5748	-20.952															76.2888	-20.5525				78.3212	-22.4369				75.2486	-21.4125					76.1291	-20.9693				77.22	-22.3292				74.4835	-18.5997
			78.6364	-20.9519															76.3483	-20.5559				78.3825	-22.4325				75.3071	-21.4144					76.1885	-20.9685				77.2804	-22.3245				74.5414	-18.6035
			78.698	-20.9519															76.4078	-20.5593				78.4439	-22.4281				75.3657	-21.4165					76.2479	-20.9676				77.3407	-22.3195				74.5993	-18.6074
			78.7595	-20.9519															76.4673	-20.5627				78.5052	-22.4235				75.4243	-21.4187					76.3072	-20.9665				77.4011	-22.3142				74.6572	-18.6112
			78.8211	-20.9519															76.5268	-20.5661				78.5665	-22.4189				75.4829	-21.4211					76.3666	-20.9653				77.4614	-22.3087				74.7151	-18.6151
			78.8826	-20.952															76.5863	-20.5694				78.6279	-22.4141				75.5414	-21.4235					76.4259	-20.9639				77.5218	-22.3029				74.773	-18.6191
			78.9442	-20.9521															76.6458	-20.5727				78.6892	-22.4093				75.6	-21.4261					76.4853	-20.9623				77.5821	-22.2968				74.8309	-18.623
			79.0057	-20.9523															76.7053	-20.5759				78.7506	-22.4043				75.6586	-21.4287					76.5447	-20.9607				77.6425	-22.2905				74.8888	-18.6269
			79.0673	-20.9525															76.7648	-20.5792				78.8119	-22.3993				75.7171	-21.4315					76.604	-20.9588				77.7028	-22.284				74.9467	-18.6309
			79.1289	-20.9527															76.8243	-20.5823				78.8732	-22.3942				75.7757	-21.4343					76.6634	-20.9568				77.7632	-22.2772				75.0046	-18.6348
			79.1904	-20.9529															76.8838	-20.5855				78.9346	-22.389				75.8343	-21.4372					76.7228	-20.9547				77.8235	-22.2701				75.0625	-18.6386
			79.252	-20.9532															76.9432	-20.5885				78.9959	-22.3838				75.8929	-21.4402					76.7821	-20.9524				77.8839	-22.2629				75.1204	-18.6425
			79.3135	-20.9535															77.0027	-20.5915				79.0572	-22.3785				75.9514	-21.4433					76.8415	-20.95				77.9442	-22.2554				75.1783	-18.6463
			79.3751	-20.9538															77.0622	-20.5945				79.1186	-22.3731				76.01	-21.4464					76.9008	-20.9474				78.0046	-22.2476				75.2362	-18.65
			79.4366	-20.9542															77.1217	-20.5974				79.1799	-22.3677				76.0686	-21.4496					76.9602	-20.9447				78.0649	-22.2397				75.2941	-18.6536
			79.4982	-20.9546															77.1812	-20.6003				79.2413	-22.3622				76.1271	-21.4528					77.0196	-20.9418				78.1253	-22.2315				75.352	-18.6572
			79.5598	-20.955															77.2407	-20.603				79.3026	-22.3567				76.1857	-21.456					77.0789	-20.9387				78.1856	-22.2231				75.4099	-18.6607
			79.6213	-20.9554															77.3002	-20.6058				79.3639	-22.3511				76.2443	-21.4593					77.1383	-20.9356				78.246	-22.2146				75.4678	-18.6641
			79.6829	-20.9558															77.3597	-20.6084				79.4253	-22.3454				76.3029	-21.4627					77.1976	-20.9322				78.3063	-22.2058				75.5257	-18.6673
			79.7444	-20.9563															77.4192	-20.611				79.4866	-22.3397				76.3614	-21.466					77.257	-20.9287				78.3667	-22.1968				75.5836	-18.6705
			79.806	-20.9567															77.4787	-20.6134				79.548	-22.334				76.42	-21.4694					77.3164	-20.9251				78.427	-22.1877				75.6415	-18.6735
			79.8675	-20.9572															77.5382	-20.6158				79.6093	-22.3283				76.4786	-21.4727					77.3757	-20.9213				78.4874	-22.1783				75.6994	-18.6763
			79.9291	-20.9577															77.5977	-20.6182				79.6706	-22.3225				76.5371	-21.4761					77.4351	-20.9173				78.5477	-22.1688				75.7573	-18.6791
			79.9907	-20.9582															77.6572	-20.6204				79.732	-22.3167				76.5957	-21.4794					77.4945	-20.9132				78.6081	-22.1591				75.8152	-18.6816
			80.0522	-20.9587															77.7167	-20.6225				79.7933	-22.3109				76.6543	-21.4828					77.5538	-20.909				78.6684	-22.1492				75.8731	-18.684
			80.1138	-20.9592															77.7762	-20.6246				79.8546	-22.305				76.7129	-21.4861					77.6132	-20.9046				78.7288	-22.1392				75.931	-18.6862
			80.1753	-20.9597															77.8357	-20.6265				79.916	-22.2992				76.7714	-21.4894					77.6725	-20.9				78.7891	-22.129				75.9889	-18.6882
			80.2369	-20.9602															77.8952	-20.6283				79.9773	-22.2933				76.83	-21.4926					77.7319	-20.8953				78.8495	-22.1187				76.0468	-18.69
			80.2984	-20.9608															77.9547	-20.6301				80.0387	-22.2874				76.8886	-21.4958					77.7913	-20.8905				78.9098	-22.1082				76.1047	-18.6916
			80.36	-20.9613															78.0142	-20.6317				80.1	-22.2815				76.9471	-21.499					77.8506	-20.8854				78.9702	-22.0975				76.1626	-18.693
																			78.0737	-20.6332									77.0057	-21.5021					77.91	-20.8803				79.0305	-22.0868				76.2205	-18.6942
																			78.1332	-20.6346									77.0643	-21.5052					77.9694	-20.875				79.0909	-22.0759				76.2784	-18.6951
																			78.1927	-20.6359									77.1229	-21.5082					78.0287	-20.8695				79.1512	-22.0648				76.3363	-18.6957
																			78.2522	-20.6371									77.1814	-21.5111					78.0881	-20.8639				79.2116	-22.0536				76.3942	-18.6961
																			78.3117	-20.6383									77.24	-21.5139					78.1474	-20.8581				79.2719	-22.0424				76.4521	-18.6962
																			78.3712	-20.6393									77.2986	-21.5166					78.2068	-20.8522				79.3323	-22.031				76.51	-18.6961
																			78.4307	-20.6402									77.3571	-21.5193					78.2662	-20.8461				79.3926	-22.0194				76.5679	-18.6956
																			78.4902	-20.641									77.4157	-21.5218					78.3255	-20.84				79.453	-22.0078				76.6258	-18.6948
																			78.5496	-20.6417									77.4743	-21.5243					78.3849	-20.8336				79.5133	-21.9961				76.6837	-18.6937
																			78.6091	-20.6424									77.5329	-21.5266					78.4442	-20.8272				79.5737	-21.9843				76.7417	-18.6924
																			78.6686	-20.643									77.5914	-21.5288					78.5036	-20.8206				79.634	-21.9724				76.7996	-18.6906
																			78.7281	-20.6434									77.65	-21.5309					78.563	-20.8139				79.6944	-21.9604				76.8575	-18.6885
																			78.7876	-20.6438									77.7086	-21.5328					78.6223	-20.8071				79.7547	-21.9484				76.9154	-18.6861
																			78.8471	-20.6442									77.7671	-21.5346					78.6817	-20.8002				79.8151	-21.9362				76.9733	-18.6833
																			78.9066	-20.6444									77.8257	-21.5363					78.7411	-20.7931				79.8754	-21.924				77.0312	-18.6802
																			78.9661	-20.6446									77.8843	-21.5378					78.8004	-20.786				79.9358	-21.9117				77.0891	-18.6766
																			79.0256	-20.6447									77.9429	-21.5391					78.8598	-20.7787				79.9961	-21.8994				77.147	-18.6727
																			79.0851	-20.6447									78.0014	-21.5403					78.9191	-20.7713				80.0565	-21.887				77.2049	-18.6683
																			79.1446	-20.6447									78.06	-21.5412					78.9785	-20.7639				80.1168	-21.8746				77.2628	-18.6636
																			79.2041	-20.6446									78.1186	-21.542					79.0379	-20.7563				80.1772	-21.8621				77.3207	-18.6584
																			79.2636	-20.6444									78.1771	-21.5427					79.0972	-20.7486				80.2375	-21.8496				77.3786	-18.6528
																			79.3231	-20.6442									78.2357	-21.5431					79.1566	-20.7409				80.2979	-21.837				77.4365	-18.6467
																			79.3826	-20.6439									78.2943	-21.5433					79.216	-20.7331				80.3582	-21.8244				77.4944	-18.6402
																			79.4421	-20.6435									78.3529	-21.5433					79.2753	-20.7252				80.4186	-21.8118				77.5523	-18.6332
																			79.5016	-20.6431									78.4114	-21.5431					79.3347	-20.7172				80.4789	-21.7992				77.6102	-18.6257
																			79.5611	-20.6427									78.47	-21.5427					79.394	-20.7091				80.5393	-21.7865				77.6681	-18.6178
																			79.6206	-20.6422									78.5286	-21.5421					79.4534	-20.701				80.5996	-21.7739				77.726	-18.6094
																			79.6801	-20.6417									78.5871	-21.5414					79.5128	-20.6927				80.66	-21.7612				77.7839	-18.6006
																			79.7396	-20.6411									78.6457	-21.5404					79.5721	-20.6845									77.8418	-18.5914
																			79.7991	-20.6404									78.7043	-21.5393					79.6315	-20.6761									77.8997	-18.5817
																			79.8586	-20.6398									78.7629	-21.538					79.6908	-20.6677									77.9576	-18.5716
																			79.9181	-20.639									78.8214	-21.5365					79.7502	-20.6593									78.0155	-18.5611
																			79.9776	-20.6383									78.88	-21.5348					79.8096	-20.6507									78.0734	-18.5502
																			80.0371	-20.6375									78.9386	-21.533					79.8689	-20.6422									78.1313	-18.5389
																			80.0965	-20.6367									78.9971	-21.531					79.9283	-20.6336									78.1892	-18.5272
																			80.156	-20.6359									79.0557	-21.5289					79.9877	-20.6249									78.2471	-18.5152
																			80.2155	-20.635									79.1143	-21.5267					80.047	-20.6162									78.305	-18.5029
																			80.275	-20.6341									79.1729	-21.5242					80.1064	-20.6075									78.3629	-18.4902
																			80.3345	-20.6332									79.2314	-21.5217					80.1657	-20.5987									78.4208	-18.4771
																			80.394	-20.6323									79.29	-21.519					80.2251	-20.59									78.4787	-18.4638
																			80.4535	-20.6313									79.3486	-21.5162					80.2845	-20.5811									78.5366	-18.4502
																			80.513	-20.6303									79.4071	-21.5132					80.3438	-20.5723									78.5945	-18.4362
																			80.5725	-20.6294									79.4657	-21.5102					80.4032	-20.5634									78.6524	-18.422
																			80.632	-20.6284									79.5243	-21.507					80.4626	-20.5546									78.7103	-18.4075
																			80.6915	-20.6274									79.5829	-21.5037					80.5219	-20.5457									78.7682	-18.3927
																			80.751	-20.6263									79.6414	-21.5003					80.5813	-20.5368									78.8261	-18.3777
																			80.8105	-20.6253									79.7	-21.4968					80.6406	-20.5279									78.884	-18.3625
																			80.87	-20.6243									79.7586	-21.4932					80.7	-20.519									78.9419	-18.347
																													79.8171	-21.4896															78.9999	-18.3313
																													79.8757	-21.4858															79.0578	-18.3154
																													79.9343	-21.4819															79.1157	-18.2993
																													79.9929	-21.478															79.1736	-18.283
																													80.0514	-21.474															79.2315	-18.2666
																													80.11	-21.4699															79.2894	-18.2499
																													80.1686	-21.4658															79.3473	-18.2332
																													80.2271	-21.4616															79.4052	-18.2163
																													80.2857	-21.4573															79.4631	-18.1992
																													80.3443	-21.453															79.521	-18.182
																													80.4029	-21.4486															79.5789	-18.1648
																													80.4614	-21.4443															79.6368	-18.1474
																													80.52	-21.4398															79.6947	-18.1299
																													80.5786	-21.4354															79.7526	-18.1124
																													80.6371	-21.4309															79.8105	-18.0948
																													80.6957	-21.4263															79.8684	-18.0771
																													80.7543	-21.4218															79.9263	-18.0594
																													80.8129	-21.4173															79.9842	-18.0417
																													80.8714	-21.4127															80.0421	-18.0239
																													80.93	-21.4081															80.1	-18.0062

## Sheet: Fig 6a-f Western
Full western blot
	Fig 6a
anti-His
longer exposure
	Fig 6b
anti-TY
	Fig 6c
anti-TY
anti-His
longer exposure
	Fig 6d
anti-TY
anti-His
longer exposure
	Fig 6e
anti-TY
anti-His
longer exposure
	Fig 6f
anti-TY
anti-His
longer exposure

## Sheet: Fig S6a A273V Sed_eq
A273V_data_Common_Radius_29uM	A273V 18k DJ_29uM	A273V 21k DJ_29uM	A273V 26k DJ_29uM	A273V_fit_Common_Radius_29uM	A273V_18k_fit_DJ_29uM	A273V_21k_fit_DJ_29uM	A273V_26k_fit_DJ_29uM	A273V_residual_Common_Radius_29uM	A273V_18k_resid_DDJ_29uM	A273V_21k_resid_DDJ_29uM	A273V_26k_resid_DDJ_29uM
6.7598	0.26568	0.14674	0.03813	6.7598	0.26023	0.14475	0.04397	6.7598	0.00545001	0.00199771	-0.00583267
6.7605	0.26632	0.14181	0.04317	6.7605	0.26133	0.14553	0.04429	6.7605	0.00499439	-0.00371408	-0.00112224
6.7613	0.25996	0.15187	0.04242	6.7613	0.26258	0.14642	0.04467	6.7613	-0.00261903	0.00544488	-0.00224686
6.762	0.26974	0.14766	0.03931	6.762	0.26368	0.14721	0.045	6.762	0.00605774	0.000451803	-0.00568867
6.7628	0.26626	0.14765	0.04428	6.7628	0.26495	0.14812	0.04538	6.7628	0.00131226	-0.000472188	-0.00109887
6.7636	0.26666	0.15292	0.04224	6.7636	0.26622	0.14903	0.04576	6.7636	0.000433683	0.00388736	-0.00351977
6.7643	0.27264	0.14894	0.04127	6.7643	0.26734	0.14983	0.0461	6.7643	0.00529838	-0.000895143	-0.00483513
6.7651	0.26565	0.15414	0.0454	6.7651	0.26863	0.15076	0.0465	6.7651	-0.00298142	0.0033806	-0.00110054
6.7658	0.27374	0.1531	0.04163	6.7658	0.26976	0.15158	0.04684	6.7658	0.00397539	0.00152898	-0.00520873
6.7666	0.27335	0.15174	0.04479	6.7666	0.27106	0.15251	0.04724	6.7666	0.00228429	-0.000777066	-0.00244856
6.7673	0.27268	0.15579	0.04643	6.7673	0.2722	0.15334	0.0476	6.7673	0.000476599	0.00245011	-0.00116563
6.7681	0.27895	0.15558	0.04293	6.7681	0.27352	0.15429	0.048	6.7681	0.00543237	0.00129068	-0.00507307
6.7688	0.27546	0.15639	0.04756	6.7688	0.27467	0.15512	0.04836	6.7688	0.000785351	0.00126958	-0.000803709
6.7696	0.27835	0.1566	0.04715	6.7696	0.276	0.15609	0.04877	6.7696	0.00235081	0.000513315	-0.00162482
6.7704	0.27687	0.15975	0.0475	6.7704	0.27733	0.15705	0.04919	6.7704	-0.000463486	0.00269479	-0.00169253
6.77	0.27899	0.15981	0.04828	6.7711	0.27851	0.15791	0.04956	6.7711	0.000485659	0.00190258	-0.0012784
6.7719	0.28121	0.15849	0.05013	6.7719	0.27986	0.15889	0.04999	6.7719	0.00135159	-0.000400603	0.000140667
6.7726	0.28125	0.15837	0.05254	6.7726	0.28104	0.15975	0.05036	6.7726	0.000213146	-0.00138754	0.00218248
6.7734	0.28522	0.157	0.05276	6.7734	0.2824	0.16075	0.05079	6.7734	0.00281715	-0.00374955	0.00196576
6.7741	0.28539	0.15811	0.05375	6.7741	0.2836	0.16162	0.05117	6.7741	0.00178456	-0.00351238	0.00257921
6.7749	0.28762	0.1602	0.05238	6.7749	0.28498	0.16263	0.05162	6.7749	0.00264096	-0.00243092	0.000761032
6.78	0.28956	0.16039	0.05221	6.7757	0.28636	0.16364	0.05206	6.7757	0.00319457	-0.00325119	0.000154495
6.7764	0.29137	0.16129	0.05342	6.7764	0.28758	0.16453	0.05245	6.7764	0.00378919	-0.0032407	0.000963449
6.7772	0.29325	0.16285	0.05218	6.7772	0.28898	0.16556	0.0529	6.7772	0.00427628	-0.0027107	-0.0007236
6.7779	0.29402	0.16489	0.05236	6.7779	0.29021	0.16647	0.0533	6.78	0.00381136	-0.00158167	-0.000948668
6.7787	0.29518	0.1677	0.05043	6.7787	0.29162	0.16751	0.05376	6.7787	0.00355721	0.000188351	-0.00333071
6.7794	0.29512	0.16893	0.05187	6.7794	0.29286	0.16842	0.05417	6.7794	0.00225949	0.000507355	-0.00230289
6.7802	0.29731	0.16944	0.05185	6.7802	0.29429	0.16948	0.05464	6.7802	0.00302315	-3.78e-05	-0.00279045
6.7809	0.29916	0.17047	0.05175	6.7809	0.29554	0.17041	0.05505	6.7809	0.00361371	6.75e-05	-0.00330877
6.7817	0.30049	0.17129	0.0535	6.7817	0.29699	0.17147	0.05553	6.7817	0.00350642	-0.000181735	-0.00203085
6.7825	0.30098	0.17183	0.05514	6.7825	0.29844	0.17255	0.05601	6.7825	0.00254631	-0.000718355	-0.00087285
6.7832	0.3014	0.17309	0.05527	6.7832	0.29971	0.1735	0.05644	6.7832	0.00168872	-0.000402808	-0.0011704
6.78	0.30216	0.17368	0.05721	6.784	0.30118	0.17459	0.05693	6.784	0.000980854	-0.00090903	0.000276804
6.7847	0.30225	0.17366	0.06032	6.7847	0.30247	0.17555	0.05736	6.7847	-0.000211	-0.00188804	0.00296068
6.7855	0.30372	0.17393	0.06114	6.7855	0.30395	0.17665	0.05786	6.7855	-0.000230074	-0.00272655	0.00327301
6.7862	0.30527	0.1754	0.06095	6.7862	0.30525	0.17763	0.0583	6.7862	2.24e-05	-0.00222337	0.00264692
6.787	0.30921	0.17655	0.05993	6.787	0.30675	0.17874	0.05881	6.787	0.00245905	-0.00219417	0.00112152
6.7878	0.31085	0.17736	0.06054	6.7878	0.30825	0.17987	0.0593	6.7878	0.00259614	-0.00250942	0.0012095
6.79	0.31204	0.17839	0.06071	6.7885	0.30957	0.18086	0.05978	6.79	0.00246906	-0.00247824	0.000932693
6.7893	0.3122	0.18115	0.06115	6.7893	0.3111	0.18201	0.0603	6.7893	0.00110483	-0.000856757	0.000846386
6.79	0.31311	0.18209	0.0614	6.79	0.31243	0.18301	0.06076	6.79	0.000678778	-0.000923038	0.000636339
6.7908	0.316	0.18339	0.06111	6.7908	0.31397	0.18417	0.0613	6.7908	0.00203109	-0.00077635	-0.000187397
6.7915	0.31817	0.18374	0.06163	6.7915	0.31532	0.18519	0.06177	6.7915	0.00285053	-0.00144738	-0.000136137
6.7923	0.31994	0.18569	0.0624	6.7923	0.31687	0.18636	0.06231	6.7923	0.00306129	-0.000665307	9.56e-05
6.793	0.32139	0.18674	0.06226	6.793	0.31824	0.18739	0.06279	6.793	0.00314927	-0.000657082	-0.000529051
6.7938	0.32289	0.18719	0.0634	6.7938	0.31981	0.18858	0.0633	6.7938	0.00307965	-0.00139481	5.79e-05
6.7946	0.32318	0.18869	0.06499	6.7946	0.32139	0.18978	0.0639	6.7946	0.00179505	-0.0010848	0.00109458
6.7953	0.32458	0.18893	0.06605	6.7953	0.32277	0.19083	0.0644	6.7953	0.00180292	-0.00189877	0.00165844
6.7961	0.32749	0.19033	0.06515	6.7961	0.32437	0.19204	0.06496	6.7961	0.00311804	-0.00171143	0.000190973
6.7968	0.32758	0.19207	0.06644	6.7968	0.32577	0.19311	0.06546	6.7968	0.00180387	-0.00104368	0.000978708
6.7976	0.32953	0.19132	0.06743	6.7976	0.32738	0.19434	0.06603	6.8	0.0021472	-0.00301975	0.00139523
6.7983	0.32973	0.19306	0.06828	6.7983	0.3288	0.19542	0.06654	6.7983	0.000929117	-0.00236726	0.00173473
6.7991	0.33202	0.1936	0.06826	6.7991	0.33043	0.19667	0.06713	6.7991	0.00158358	-0.00306439	0.00112963
6.7999	0.33319	0.19532	0.06937	6.7999	0.33207	0.19792	0.06773	6.7999	0.00111818	-0.00260687	0.00163817
6.8006	0.33475	0.19603	0.07142	6.8006	0.33351	0.19903	0.06825	6.8006	0.00123978	-0.00300342	0.00316572
6.8014	0.33589	0.19726	0.07168	6.8014	0.33517	0.2003	0.06886	6.8014	0.000728607	-0.00304192	0.00282526
6.8021	0.33889	0.1986	0.07081	6.8021	0.33662	0.20142	0.06939	6.8021	0.00226879	-0.00281823	0.0014174
6.8029	0.34083	0.19967	0.07067	6.8029	0.3383	0.20271	0.07001	6.8029	0.00253797	-0.00304025	0.000662804
6.8036	0.34169	0.20159	0.07128	6.8036	0.33977	0.20384	0.0706	6.8036	0.00191832	-0.00225282	0.000730753
6.8	0.34378	0.20289	0.07221	6.8044	0.34146	0.20515	0.07118	6.8044	0.00231981	-0.00226086	0.00102592
6.8051	0.34495	0.20416	0.07228	6.8051	0.34295	0.2063	0.07174	6.8051	0.0020051	-0.00213909	0.00054431
6.8059	0.34674	0.20613	0.07295	6.8059	0.34466	0.20762	0.07237	6.8059	0.00208402	-0.00149632	0.000573397
6.8067	0.34942	0.20712	0.07251	6.8067	0.34637	0.20896	0.07302	6.8067	0.00304174	-0.00183433	-0.000505209
6.8074	0.3518	0.20717	0.073	6.8074	0.34789	0.21013	0.07359	6.8074	0.00391245	-0.00296283	-0.000592947
6.8082	0.35447	0.2087	0.07304	6.8082	0.34962	0.21148	0.07425	6.8082	0.00484276	-0.00278127	-0.00120306
6.8089	0.35535	0.20974	0.07298	6.8089	0.35115	0.21267	0.07483	6.8089	0.00419474	-0.002931	-0.0018537
6.8097	0.35622	0.21298	0.07297	6.8097	0.35291	0.21404	0.0755	6.8097	0.00331283	-0.00105608	-0.00252891
6.8104	0.35857	0.21445	0.07272	6.8104	0.35445	0.21525	0.07609	6.8104	0.00411797	-0.000799417	-0.00337076
6.8112	0.36044	0.21589	0.07378	6.8112	0.35623	0.21663	0.07677	6.8112	0.00421214	-0.000745416	-0.00299382
6.812	0.36054	0.21705	0.07593	6.812	0.35801	0.21803	0.07746	6.812	0.002527	-0.000981331	-0.00153303
6.8127	0.36144	0.21764	0.07831	6.8127	0.35958	0.21926	0.07807	6.8127	0.00185323	-0.00162125	0.000235081
6.8135	0.36344	0.21875	0.07897	6.8135	0.36139	0.22068	0.07877	6.8135	0.0020504	-0.00192988	0.00019455
6.8142	0.36533	0.22017	0.0794	6.8142	0.36298	0.22193	0.07939	6.8142	0.00235271	-0.00175571	4.29e-06
6.815	0.36782	0.2208	0.0803	6.815	0.3648	0.22337	0.08011	6.815	0.00302243	-0.00256169	0.000192881
6.8157	0.36985	0.22127	0.08083	6.8157	0.3664	0.22463	0.08074	6.8157	0.00344157	-0.00335735	9.54e-05
6.8165	0.37092	0.22288	0.08207	6.8165	0.36825	0.22609	0.08147	6.8165	0.00267577	-0.00321078	0.000604868
6.8172	0.37242	0.22456	0.08221	6.8172	0.36987	0.22737	0.08211	6.8172	0.00255013	-0.00280714	9.78e-05
6.818	0.37431	0.22688	0.08214	6.818	0.37173	0.22885	0.08285	6.818	0.00257635	-0.00196862	-0.000714779
6.8188	0.37662	0.23001	0.08103	6.8188	0.37361	0.23033	0.0836	6.8188	0.00301075	-0.000321984	-0.00257564
6.8195	0.379	0.23125	0.08177	6.8195	0.37526	0.23164	0.08426	6.8195	0.0036211	-0.000389576	-0.00249815
6.8203	0.38107	0.23219	0.08303	6.8203	0.37715	0.23315	0.08503	6.8203	0.00391865	-0.000961661	-0.00199938
6.821	0.38129	0.23267	0.0853	6.821	0.37882	0.23448	0.0857	6.821	0.00247455	-0.00181067	-0.000400543
6.8218	0.38223	0.2352	0.08707	6.8218	0.38073	0.23601	0.08648	6.8218	0.00149298	-0.00081116	0.000585318
6.8225	0.38378	0.23665	0.08824	6.8225	0.38242	0.23736	0.08717	6.8225	0.00136185	-0.000707746	0.00107193
6.8233	0.3865	0.2387	0.08729	6.8233	0.38436	0.2389	0.08796	6.8233	0.00214863	-0.000207841	-0.00066781
6.8241	0.38907	0.24011	0.08701	6.8241	0.3863	0.24047	0.08876	6.8241	0.00276184	-0.000351965	-0.00174761
6.8248	0.39215	0.24102	0.08701	6.8248	0.38802	0.24184	0.08947	6.8248	0.00413799	-0.000815451	-0.00245547
6.8256	0.39446	0.24246	0.08771	6.8256	0.38999	0.24342	0.09029	6.8256	0.00447106	-0.000961959	-0.00257945
6.8263	0.39471	0.24373	0.08915	6.8263	0.39172	0.24482	0.09101	6.8263	0.00299382	-0.00108898	-0.00185466
6.8271	0.39499	0.24588	0.09083	6.8271	0.39371	0.24642	0.09184	6.8271	0.00128675	-0.000544369	-0.0010035
6.8278	0.39695	0.24777	0.09069	6.8278	0.39546	0.24783	0.09257	6.8278	0.00149441	-6.1e-05	-0.0018785
6.8286	0.39965	0.24972	0.0904	6.8286	0.39747	0.24946	0.09342	6.8286	0.00217557	0.000259817	-0.00302219
6.8293	0.40307	0.25152	0.09004	6.8293	0.39924	0.25089	0.09417	6.8293	0.003824	0.000624359	-0.00412178
6.8301	0.40602	0.25398	0.0887	6.8301	0.40128	0.25254	0.09503	6.8301	0.00473785	0.00143743	-0.0063262
6.8309	0.40845	0.25621	0.08941	6.8309	0.40332	0.25421	0.0959	6.8309	0.00512981	0.00200808	-0.00648975
6.8316	0.41004	0.25696	0.09177	6.8316	0.40513	0.25567	0.09667	6.8316	0.00491405	0.00128573	-0.00490546
6.8324	0.41217	0.25929	0.0914	6.8324	0.40719	0.25735	0.09756	6.8324	0.00497699	0.00193441	-0.00616312
6.8331	0.41329	0.26129	0.09281	6.8331	0.40901	0.25884	0.09835	6.8331	0.00427794	0.002451	-0.00553703
6.8339	0.41435	0.26387	0.09414	6.8339	0.4111	0.26055	0.09925	6.8339	0.00324702	0.00332254	-0.00511146
6.8346	0.41387	0.26631	0.09541	6.8346	0.41295	0.26205	0.10005	6.8346	0.000924587	0.00425935	-0.00464344
6.8354	0.41731	0.26914	0.0937	6.8354	0.41506	0.26379	0.10097	6.8354	0.00224519	0.00535721	-0.00727105
6.8362	0.42057	0.26855	0.09397	6.8362	0.41719	0.26553	0.10191	6.8362	0.0033803	0.00301653	-0.00794053
6.8369	0.42178	0.27104	0.09459	6.8369	0.41906	0.26707	0.10273	6.8369	0.0027225	0.00396734	-0.00814056
6.8377	0.42342	0.27259	0.09674	6.8377	0.42121	0.26884	0.10368	6.8377	0.00221157	0.00375134	-0.00694132
6.8384	0.42539	0.27307	0.09997	6.8384	0.4231	0.2704	0.10452	6.8384	0.00228548	0.002675	-0.00455475
6.8392	0.42823	0.27581	0.09976	6.8392	0.42528	0.27219	0.10549	6.8392	0.00294828	0.00361168	-0.00572562
6.8399	0.43104	0.27645	0.10037	6.8399	0.42719	0.27377	0.10635	6.8399	0.00384927	0.00267661	-0.00597692
6.8407	0.43264	0.27741	0.10244	6.8407	0.42939	0.27559	0.10733	6.8407	0.00325322	0.00181454	-0.00489092
6.8414	0.43456	0.27936	0.10322	6.8414	0.43133	0.2772	0.1082	6.8414	0.0032351	0.00215918	-0.00498676
6.8422	0.43509	0.28104	0.1057	6.8422	0.43355	0.27904	0.10921	6.8422	0.00153947	0.0019967	-0.00350618
6.843	0.43634	0.28171	0.10894	6.843	0.43578	0.28091	0.11023	6.843	0.000556469	0.000805736	-0.00128889
6.8437	0.43711	0.28362	0.11062	6.8437	0.43775	0.28254	0.11113	6.8437	-0.00064683	0.00107449	-0.000502586
6.8445	0.43912	0.2847	0.1124	6.8445	0.44001	0.28443	0.11216	6.8445	-0.000893593	0.000266016	0.000235796
6.8452	0.44072	0.28689	0.11352	6.8452	0.442	0.28609	0.11308	6.8452	-0.00128794	0.000792503	0.000435829
6.846	0.44191	0.29013	0.11506	6.846	0.44429	0.28801	0.11414	6.846	-0.00238252	0.00211889	0.000921726
6.8467	0.44469	0.2926	0.11409	6.8467	0.44631	0.28969	0.11507	6.8467	-0.00161743	0.00290728	-0.000984192
6.8475	0.44763	0.29441	0.11485	6.8475	0.44862	0.29163	0.11615	6.8475	-0.00098443	0.00277507	-0.00129676
6.8483	0.45041	0.29643	0.11435	6.8483	0.45094	0.29359	0.11724	6.8483	-0.000532627	0.00284338	-0.00288653
6.849	0.455	0.29789	0.11389	6.849	0.45299	0.29531	0.1182	6.849	0.00190997	0.00257796	-0.0043087
6.8498	0.45858	0.30117	0.11218	6.8498	0.45534	0.29729	0.11931	6.8498	0.00323915	0.0038808	-0.00712633
6.8505	0.46229	0.30213	0.11199	6.8505	0.45741	0.29904	0.12	6.8505	0.00487947	0.00309247	-0.00829649
6.8513	0.46474	0.30345	0.1137	6.8513	0.45979	0.30105	0.12142	6.8513	0.00495172	0.00240093	-0.00771737
6.852	0.46673	0.30386	0.11563	6.852	0.46188	0.30283	0.12242	6.852	0.00484133	0.00103426	-0.0067935
6.8528	0.46866	0.30578	0.11824	6.8528	0.46429	0.30486	0.12357	6.8528	0.00436711	0.000911534	-0.00533581
6.8535	0.47002	0.30736	0.11994	6.8535	0.46641	0.30666	0.125	6.8535	0.00361466	0.00069797	-0.00465035
6.8543	0.4728	0.30869	0.1217	6.8543	0.46884	0.30873	0.12577	6.8543	0.0039618	-4.67e-05	-0.00406671
6.8551	0.47464	0.30953	0.12477	6.8551	0.47129	0.31082	0.12696	6.8551	0.00335574	-0.00128472	-0.00218344
6.8558	0.47687	0.31103	0.12653	6.8558	0.47344	0.31266	0.12801	6.8558	0.00343204	-0.00162363	-0.00147343
6.8566	0.47873	0.31288	0.12807	6.8566	0.47592	0.31477	0.12922	6.8566	0.00281239	-0.00189269	-0.00115037
6.8573	0.48016	0.31527	0.12915	6.8573	0.47809	0.31664	0.13029	6.8573	0.00206161	-0.00137067	-0.00113368
6.8581	0.48243	0.3173	0.13032	6.8581	0.4806	0.31878	0.13152	6.8581	0.00183558	-0.00148433	-0.00120211
6.8588	0.48301	0.32016	0.13225	6.8588	0.4828	0.32067	0.13262	6.8588	0.000203848	-0.000517964	-0.000363111
6.8596	0.48543	0.32264	0.13416	6.8596	0.48533	0.32285	0.13388	6.8596	9.68e-05	-0.000210226	0.000281572
6.8604	0.48761	0.32336	0.13654	6.8604	0.48788	0.32505	0.13515	6.8604	-0.00026679	-0.00168175	0.00139165
6.8611	0.48962	0.32621	0.13789	6.8611	0.49012	0.32698	0.13628	6.8611	-0.000501394	-0.000769734	0.0016129
6.8619	0.49214	0.32924	0.13848	6.8619	0.4927	0.32921	0.13758	6.8619	-0.000557899	3.49e-05	0.000903368
6.8626	0.49422	0.33125	0.13997	6.8626	0.49496	0.33117	0.13872	6.8626	-0.00074172	8.21e-05	0.0012486
6.8634	0.49665	0.33383	0.14128	6.8634	0.49757	0.33343	0.14005	6.8634	-0.000921726	0.000400662	0.00123
6.8641	0.49821	0.33615	0.14283	6.8641	0.49986	0.33542	0.14122	6.8641	-0.00165725	0.000738382	0.00161624
6.8649	0.5012	0.3385	0.14405	6.8649	0.5025	0.33771	0.14257	6.8649	-0.00129986	0.000790894	0.00147796
6.8656	0.50414	0.33973	0.14494	6.8656	0.50482	0.33973	0.14376	6.8656	-0.000675201	-8.34e-07	0.00117803
6.8664	0.50686	0.34251	0.14608	6.8664	0.50748	0.34205	0.14514	6.8664	-0.000627756	0.000462234	0.000941992
6.8672	0.50958	0.34235	0.14821	6.8672	0.51017	0.3444	0.14653	6.8672	-0.000581264	-0.00204241	0.00167775
6.8679	0.51135	0.34432	0.14981	6.8679	0.51253	0.34646	0.14777	6.8679	-0.0011735	-0.0021376	0.00204468
6.8687	0.5136	0.34837	0.14991	6.8687	0.51524	0.34884	0.14919	6.8687	-0.00163388	-0.000468671	0.000725985
6.8694	0.51595	0.352	0.15186	6.8694	0.51763	0.35093	0.15044	6.87	-0.00167179	0.00107116	0.00141978
6.8702	0.51822	0.35432	0.15349	6.8702	0.52037	0.35335	0.15189	6.8702	-0.00214624	0.000975251	0.00159979
6.8709	0.52159	0.35629	0.15429	6.8709	0.52279	0.35547	0.15317	6.8709	-0.00119233	0.000818551	0.00111723
6.8717	0.52472	0.35767	0.15593	6.8717	0.52556	0.35792	0.15465	6.8717	-0.000839472	-0.000245094	0.00127649
6.8725	0.52762	0.36057	0.15679	6.8725	0.52835	0.36039	0.15615	6.8725	-0.000733137	0.000178933	0.000641346
6.8732	0.52983	0.3633	0.15785	6.8732	0.53081	0.36256	0.15747	6.8732	-0.000977278	0.000737786	0.000383615
6.874	0.5319	0.36524	0.16076	6.874	0.53363	0.36506	0.15899	6.874	-0.00173044	0.000178039	0.00177097
6.8747	0.53413	0.3675	0.16166	6.8747	0.53612	0.36727	0.16034	6.8747	-0.00199485	0.000230789	0.00132489
6.8755	0.5375	0.36988	0.16371	6.8755	0.53898	0.36981	0.1619	6.8755	-0.00147772	6.57e-05	0.00181413
6.8762	0.5402	0.37117	0.16581	6.8762	0.54149	0.37205	0.16327	6.8762	-0.00129747	-0.000880539	0.00254416
6.877	0.54339	0.37302	0.16722	6.877	0.54438	0.37463	0.16486	6.877	-0.000989914	-0.00160372	0.00236464
6.8777	0.54609	0.37485	0.16931	6.8777	0.54693	0.3769	0.16626	6.88	-0.000837803	-0.00205052	0.0030477
6.8785	0.54944	0.37812	0.1705	6.8785	0.54985	0.37952	0.16788	6.8785	-0.000412464	-0.00139874	0.00261784
6.8793	0.55201	0.3799	0.17228	6.8793	0.5528	0.38216	0.16952	6.8793	-0.000786066	-0.00225204	0.0027597
6.88	0.55386	0.38175	0.1755	6.88	0.55538	0.38448	0.17096	6.88	-0.00152278	-0.00273234	0.00453544
6.8808	0.55625	0.38483	0.17747	6.8808	0.55836	0.38716	0.17263	6.8808	-0.00210714	-0.00233001	0.00483656
6.8815	0.55839	0.38814	0.1794	6.8815	0.56098	0.38952	0.17411	6.8815	-0.00258446	-0.00137824	0.00529218
6.8823	0.56166	0.39022	0.18018	6.8823	0.56399	0.39223	0.17582	6.8823	-0.00233412	-0.0020144	0.00435925
6.883	0.56451	0.39344	0.18098	6.883	0.56664	0.39463	0.17732	6.883	-0.00212669	-0.00119036	0.0036602
6.8838	0.56782	0.39472	0.18415	6.8838	0.56969	0.39739	0.17906	6.8838	-0.00187206	-0.0026648	0.00508189
6.8846	0.57061	0.39607	0.18702	6.8846	0.57276	0.40017	0.18082	6.8846	-0.00214314	-0.00409305	0.00619745
6.8853	0.57294	0.39831	0.18927	6.8853	0.57545	0.40262	0.18238	6.8853	-0.00251675	-0.0043059	0.00689721
6.8861	0.57533	0.40079	0.19182	6.8861	0.57855	0.40544	0.18417	6.8861	-0.00321937	-0.00464451	0.00765061
6.8868	0.57735	0.40363	0.19328	6.8868	0.58128	0.40792	0.18576	6.8868	-0.00393653	-0.0042991	0.00752616
6.8876	0.57976	0.40784	0.1951	6.8876	0.58442	0.41079	0.18759	6.8876	-0.00466108	-0.00295079	0.00750756
6.8883	0.58287	0.41136	0.19506	6.8883	0.58718	0.41331	0.18921	6.8883	-0.00431609	-0.00195569	0.00585461
6.8891	0.58593	0.41553	0.19619	6.8891	0.59036	0.41622	0.19108	6.8891	-0.00442815	-0.00069201	0.00510764
6.8898	0.58983	0.41911	0.19643	6.8898	0.59315	0.41879	0.19273	6.8898	-0.00332332	0.000323057	0.0036931
6.8906	0.59367	0.42288	0.19705	6.8906	0.59637	0.42174	0.19464	6.8906	-0.00269532	0.00114316	0.00240469
6.8914	0.59748	0.42569	0.19727	6.8914	0.5996	0.42471	0.19657	6.8914	-0.00211716	0.000982583	0.000694513
6.8921	0.60045	0.42904	0.19864	6.8921	0.60244	0.42733	0.19828	6.89	-0.00199056	0.00170332	0.000360012
6.8929	0.6037	0.43133	0.20129	6.8929	0.60571	0.43035	0.20025	6.8929	-0.00201225	0.000972867	0.00103831
6.8936	0.60722	0.43319	0.20318	6.8936	0.60859	0.43302	0.20199	6.8936	-0.00137234	0.000178039	0.00118542
6.8944	0.61038	0.43578	0.20602	6.8944	0.6119	0.43608	0.204	6.8944	-0.00151944	-0.000305951	0.00201631
6.8951	0.61226	0.43886	0.20845	6.8951	0.61481	0.43879	0.20578	6.8951	-0.00255513	7.28e-05	0.00266504
6.8959	0.61573	0.4409	0.21093	6.8959	0.61816	0.4419	0.20783	6.8959	-0.00242829	-0.00099808	0.0030961
6.8967	0.618	0.44481	0.21294	6.8967	0.62153	0.44504	0.20991	6.8967	-0.00353122	-0.000230253	0.00302649
6.8974	0.62077	0.44771	0.21485	6.8974	0.6245	0.44781	0.21175	6.8974	-0.00373316	-9.3e-05	0.00310493
6.8982	0.62365	0.45181	0.21656	6.8982	0.62791	0.45099	0.21387	6.8982	-0.0042634	0.000818133	0.00269437
6.8989	0.62713	0.45427	0.21835	6.8989	0.63091	0.4538	0.21574	6.8989	-0.00378108	0.000465333	0.00260329
6.8997	0.63046	0.45693	0.22125	6.8997	0.63436	0.45704	0.21791	6.8997	-0.0039022	-0.000111461	0.00333786
6.9004	0.63246	0.4594	0.22463	6.9004	0.6374	0.45989	0.21982	6.9004	-0.00493693	-0.000487447	0.00480628
6.9012	0.63623	0.46261	0.22668	6.9012	0.64089	0.46317	0.22203	6.9012	-0.00465393	-0.000560164	0.00464916
6.9019	0.63991	0.46486	0.22823	6.9019	0.64396	0.46607	0.22399	6.9019	-0.00405645	-0.0012117	0.00424552
6.9027	0.6447	0.46756	0.2305	6.9027	0.6475	0.46941	0.22625	6.9027	-0.00279951	-0.001845	0.00424862
6.9035	0.6485	0.4711	0.23303	6.9035	0.65105	0.47277	0.22853	6.9035	-0.00255513	-0.00167179	0.00449562
6.9042	0.65102	0.47444	0.23473	6.9042	0.65418	0.47574	0.231	6.9042	-0.00316453	-0.0012936	0.00417757
6.905	0.65394	0.47767	0.23659	6.905	0.65778	0.47915	0.23288	6.905	-0.00383902	-0.00148755	0.00371003
6.9057	0.65862	0.48072	0.237	6.9057	0.66095	0.48216	0.23494	6.9057	-0.00232625	-0.00144845	0.00205851
6.9065	0.66375	0.48422	0.23912	6.9065	0.66459	0.48563	0.23732	6.91	-0.000838518	-0.00141311	0.00179625
6.91	0.66607	0.48685	0.24163	6.9072	0.6678	0.48869	0.23943	6.9072	-0.00172973	-0.00183982	0.00220442
6.908	0.66954	0.49122	0.24382	6.908	0.67148	0.49221	0.24186	6.908	-0.0019412	-0.00099051	0.00195646
6.9088	0.67458	0.49625	0.24407	6.9088	0.67519	0.49576	0.24432	6.9088	-0.000614166	0.000489712	-0.000257254
6.9095	0.67899	0.49983	0.2443	6.9095	0.67846	0.49889	0.2465	6.9095	0.000535727	0.00093919	-0.00219798
6.9103	0.68434	0.50263	0.24593	6.9103	0.68221	0.5025	0.24901	6.9103	0.00212741	0.000132203	-0.00308609
6.911	0.68732	0.50628	0.2484	6.911	0.68552	0.50568	0.25124	6.911	0.00180507	0.000598252	-0.00283599
6.9118	0.68992	0.51136	0.2498	6.9118	0.68932	0.50935	0.2538	6.9118	0.000602245	0.00201285	-0.00400662
6.9125	0.69366	0.51392	0.25246	6.9125	0.69266	0.51258	0.25607	6.9125	0.0010004	0.0013473	-0.00361466
6.9133	0.69716	0.51612	0.25685	6.9133	0.69651	0.5163	0.2587	6.9133	0.000648975	-0.000172794	-0.00184321
6.914	0.699	0.52004	0.26051	6.914	0.69989	0.51958	0.26102	6.914	-0.000891447	0.000458956	-0.00050807
6.9148	0.70319	0.52418	0.26281	6.9148	0.70379	0.52336	0.2637	6.9148	-0.000592232	0.000823498	-0.000886202
6.9156	0.7072	0.52871	0.26521	6.9156	0.7077	0.52717	0.26641	6.9156	-0.000502348	0.00154227	-0.0012002
6.9163	0.71115	0.53211	0.26771	6.9163	0.71115	0.53053	0.26881	6.9163	-5.48e-06	0.00157905	-0.00109243
6.9171	0.71598	0.53527	0.27068	6.9171	0.71512	0.5344	0.27158	6.9171	0.000857353	0.000875592	-0.00089407
6.9178	0.719	0.53909	0.27269	6.9178	0.71861	0.53781	0.27403	6.9178	0.000392675	0.00127864	-0.00133824
6.9186	0.72397	0.54341	0.27468	6.9186	0.72262	0.54175	0.27686	6.9186	0.00134778	0.00166452	-0.00217962
6.9193	0.72803	0.54601	0.27626	6.9193	0.72616	0.54521	0.27936	6.9193	0.00186944	0.000793576	-0.00309825
6.9201	0.73257	0.54888	0.27993	6.9201	0.73022	0.54921	0.28225	6.9201	0.00235391	-0.000323415	-0.00232339
6.9209	0.73517	0.55226	0.2841	6.9209	0.73431	0.55324	0.28518	6.9209	0.000864029	-0.000976264	-0.00108099
6.9216	0.73909	0.55541	0.28636	6.9216	0.73791	0.55679	0.28777	6.9216	0.00117922	-0.00138044	-0.00141406
6.9224	0.7431	0.56034	0.28874	6.9224	0.74205	0.56088	0.29076	6.9224	0.00105643	-0.000542343	-0.00201845
6.9231	0.74612	0.56487	0.29212	6.9231	0.74569	0.56449	0.29341	6.9231	0.000430107	0.000382423	-0.00128603
6.9239	0.74975	0.56888	0.29635	6.9239	0.74988	0.56865	0.29646	6.9239	-0.000130177	0.000228643	-0.00011301
6.9246	0.7526	0.57324	0.2984	6.9246	0.75357	0.57232	0.29917	6.9246	-0.000966072	0.000923157	-0.000763893
6.9254	0.7576	0.5769	0.30169	6.9254	0.75781	0.57654	0.30229	6.9254	-0.000211239	0.00035876	-0.000602484
6.9261	0.76051	0.58033	0.30526	6.9261	0.76155	0.58026	0.30506	6.9261	-0.00103402	6.77e-05	0.000204563
6.9269	0.76439	0.58512	0.30895	6.9269	0.76584	0.58456	0.30825	6.9269	-0.00145388	0.000560403	0.000705481
6.9277	0.76896	0.59078	0.31166	6.9277	0.77016	0.58888	0.31148	6.9277	-0.00120616	0.00189024	0.000174046
6.9284	0.77251	0.59395	0.31442	6.9284	0.77397	0.5927	0.31434	6.9284	-0.00145531	0.00124353	8.08e-05
6.9292	0.77543	0.59852	0.31859	6.9292	0.77834	0.5971	0.31765	6.9292	-0.00292087	0.00141776	0.000947237
6.9299	0.77893	0.60249	0.3214	6.9299	0.7822	0.60098	0.32057	6.9299	-0.003268	0.0015111	0.000829458
6.9307	0.78359	0.60805	0.32382	6.9307	0.78663	0.60545	0.32394	6.9307	-0.00303912	0.00260419	-0.000120163
6.9314	0.78876	0.6111	0.32744	6.9314	0.79053	0.60939	0.327	6.9314	-0.00177026	0.00171262	0.000510454
6.9322	0.79215	0.61535	0.33307	6.9322	0.79501	0.61393	0.33039	6.93	-0.00286102	0.0014196	0.0026809
6.933	0.79614	0.61994	0.33736	6.933	0.79953	0.61851	0.33388	6.933	-0.00339222	0.00142366	0.00347924
6.9337	0.79959	0.62519	0.33855	6.9337	0.8035	0.62255	0.33698	6.93	-0.0039165	0.00264227	0.00157738
6.9345	0.80488	0.63021	0.34117	6.9345	0.80807	0.62721	0.34055	6.9345	-0.00319219	0.00300574	0.000618577
6.9352	0.80918	0.63453	0.34419	6.9352	0.8121	0.63131	0.34371	6.9352	-0.0029211	0.00321454	0.000471592
6.936	0.81415	0.63811	0.34866	6.936	0.81672	0.63604	0.34737	6.936	-0.00257254	0.00207484	0.00129271
6.9367	0.81728	0.64204	0.35311	6.9367	0.8208	0.64021	0.3506	6.9367	-0.00351906	0.00182229	0.00250649
6.9375	0.82051	0.6485	0.35637	6.9375	0.82549	0.64502	0.35434	6.9375	-0.0049758	0.00347596	0.00202787
6.9382	0.82623	0.65338	0.35696	6.9382	0.82961	0.64926	0.35765	6.9382	-0.00337648	0.00412101	-0.000685334
6.939	0.83218	0.6569	0.36062	6.939	0.83435	0.65415	0.36147	6.939	-0.00217032	0.00275069	-0.000847697
6.9398	0.83644	0.66053	0.36638	6.9398	0.83913	0.65907	0.36534	6.9398	-0.00268555	0.00145096	0.00104296
6.9405	0.83971	0.66596	0.37014	6.9405	0.84333	0.66342	0.369	6.9405	-0.00362229	0.00253689	0.00137722
6.9413	0.84327	0.67227	0.37293	6.9413	0.84817	0.66843	0.37272	6.9413	-0.00489974	0.00384003	0.000207782
6.942	0.84977	0.6757	0.37516	6.942	0.85243	0.67285	0.37622	6.942	-0.00265551	0.00285327	-0.00106299
6.9428	0.8549	0.67927	0.38133	6.9428	0.85733	0.67794	0.38027	6.9428	-0.00242829	0.0013234	0.00105202
6.9435	0.859	0.68319	0.38556	6.9435	0.86164	0.68244	0.38386	6.9435	-0.00263715	0.000749469	0.00170124
6.9443	0.86447	0.68868	0.38941	6.9443	0.8666	0.68761	0.388	6.9443	-0.00212455	0.00106573	0.00140989
6.9451	0.86949	0.6947	0.3924	6.9451	0.87159	0.69283	0.392	6.9451	-0.0020957	0.00186938	0.000206828
6.9458	0.87417	0.69854	0.39673	6.9458	0.87598	0.69744	0.3959	6.9458	-0.00180888	0.00110447	0.000827789
6.9466	0.87729	0.70399	0.4025	6.9466	0.88104	0.70274	0.4	6.9466	-0.00374746	0.00124604	0.00230348
6.9473	0.88155	0.71001	0.40536	6.9473	0.88549	0.70743	0.40399	6.9473	-0.00393772	0.00258774	0.00136721
6.9481	0.88731	0.71469	0.40976	6.9481	0.89061	0.71282	0.40838	6.9481	-0.0032959	0.00186145	0.00137758
6.9488	0.89191	0.71862	0.41507	6.9488	0.89511	0.71758	0.41227	6.95	-0.0032022	0.00103152	0.00280285
6.9496	0.89679	0.72338	0.42032	6.9496	0.9003	0.72307	0.41676	6.9496	-0.00351071	0.000308514	0.00355566
6.9503	0.90112	0.72958	0.42301	6.9503	0.90486	0.72791	0.42074	6.9503	-0.00374746	0.00166792	0.0022769
6.9511	0.90628	0.73376	0.4297	6.9511	0.91011	0.73348	0.42533	6.9511	-0.00382733	0.000274181	0.00436878
6.9519	0.91124	0.73798	0.43653	6.9519	0.9154	0.73911	0.42999	6.9519	-0.00415325	-0.001127	0.00654304
6.9526	0.9163	0.74264	0.43992	6.9526	0.92005	0.74407	0.43411	6.9526	-0.00375319	-0.00142884	0.00580657
6.9534	0.92153	0.74903	0.44372	6.9534	0.9254	0.74979	0.439	6.9534	-0.00387192	-0.000769377	0.00484598
6.9541	0.92767	0.75465	0.44633	6.9541	0.93012	0.75484	0.44309	6.9541	-0.00244498	-0.000193417	0.00323844
6.9549	0.93249	0.76132	0.45151	6.9549	0.93554	0.76066	0.44797	6.9549	-0.00304174	0.000667691	0.00354552
6.9556	0.93564	0.76822	0.45499	6.9556	0.94031	0.76579	0.45228	6.9556	-0.00467062	0.00243551	0.00270271
6.9564	0.94152	0.77493	0.45825	6.9564	0.9458	0.7717	0.45728	6.9564	-0.00428176	0.0032264	0.000969768
6.9572	0.94781	0.77923	0.4645	6.9572	0.95133	0.77767	0.46233	6.9572	-0.00352049	0.00155622	0.00216341
6.9579	0.95276	0.78289	0.47006	6.9579	0.9562	0.78294	0.46681	6.9579	-0.00343561	-4.81e-05	0.0032506
6.9587	0.95866	0.78972	0.47535	6.9587	0.9618	0.789	0.47199	6.96	-0.0031364	0.00071764	0.00336254
6.9594	0.96326	0.79523	0.48076	6.9594	0.96673	0.79436	0.47657	6.9594	-0.00346851	0.000875771	0.00418842
6.9602	0.96898	0.80123	0.48561	6.9602	0.9724	0.80053	0.48186	6.9602	-0.00341177	0.000706613	0.00374615
6.9609	0.97283	0.80751	0.49015	6.9609	0.97739	0.80597	0.48656	6.9609	-0.00456071	0.00154346	0.00358868
6.9617	0.97801	0.81326	0.49522	6.9617	0.98313	0.81225	0.49198	6.9617	-0.00512505	0.00101566	0.00323188
6.9624	0.9846	0.81798	0.49974	6.9624	0.98819	0.81778	0.49679	6.9624	-0.00359488	0.000194073	0.00295472
6.9632	0.99075	0.82458	0.50505	6.9632	0.99401	0.82417	0.50235	6.9632	-0.00326157	0.000409186	0.00269914
6.964	0.99606	0.83168	0.51005	6.964	0.99987	0.83061	0.50798	6.964	-0.00381064	0.001073	0.00206983
6.9647	1.0014	0.83764	0.51551	6.9647	1.00503	0.83629	0.51296	6.9647	-0.00362563	0.00134563	0.00254941
6.9655	1.00784	0.84391	0.52074	6.9655	1.01096	0.84284	0.51872	6.9655	-0.00311923	0.00107235	0.00201547
6.9662	1.01324	0.84938	0.52523	6.9662	1.01618	0.84862	0.52383	6.9662	-0.00294733	0.000760853	0.00140822
6.967	1.01946	0.85471	0.53233	6.967	1.02219	0.85528	0.52973	6.967	-0.00273752	-0.000567913	0.00259435
6.9677	1.02488	0.85968	0.53775	6.9677	1.02749	0.86116	0.53496	6.9677	-0.00261116	-0.00148427	0.00278509
6.9685	1.03144	0.86577	0.54397	6.9685	1.03358	0.86794	0.54101	6.9685	-0.00213623	-0.00216323	0.00296056
6.9693	1.03878	0.87165	0.5498	6.9693	1.03971	0.87477	0.54713	6.9693	-0.000922203	-0.00312108	0.0026691
6.97	1.04411	0.87751	0.5568	6.97	1.0451	0.88081	0.55256	6.97	-0.000995636	-0.00329524	0.00423872
6.9708	1.04966	0.88621	0.56177	6.9708	1.05132	0.88777	0.55884	6.9708	-0.00165701	-0.00155109	0.00293148
6.9715	1.05517	0.8919	0.56742	6.9715	1.05679	0.8939	0.56439	6.9715	-0.00161839	-0.00200677	0.00302064
6.9723	1.06174	0.89847	0.57435	6.9723	1.06308	0.90098	0.57083	6.9723	-0.00133753	-0.00251067	0.00352192
6.973	1.06712	0.90551	0.57967	6.973	1.06862	0.90723	0.57652	6.973	-0.00149536	-0.00171131	0.00314939
6.9738	1.07288	0.91283	0.58678	6.9738	1.075	0.91443	0.58311	6.9738	-0.00211239	-0.00159252	0.00366628
6.9745	1.07803	0.91906	0.5928	6.9745	1.08061	0.92078	0.58895	6.9745	-0.00257397	-0.00171757	0.00385177
6.9753	1.09	0.92629	0.59892	6.9753	1.08706	0.9281	0.5957	6.98	-0.00197792	-0.00181431	0.00322247
6.9761	1.09164	0.93528	0.60473	6.9761	1.09357	0.93549	0.60254	6.98	-0.0019269	-0.000216901	0.00218451
6.9768	1.09632	0.94203	0.6114	6.9768	1.09929	0.94202	0.6086	6.9768	-0.00296974	8.23e-06	0.0027976
6.9776	1.1031	0.95055	0.61796	6.9776	1.10588	0.94954	0.61562	6.98	-0.00278616	0.00101513	0.00233746
6.9783	1.10907	0.95708	0.62295	6.9783	1.11169	0.95617	0.62183	6.9783	-0.00261736	0.000901282	0.00111616
6.9791	1.11596	0.96503	0.63002	6.9791	1.11836	0.96383	0.62902	6.9791	-0.00240707	0.00120187	0.00100386
6.9798	1.1213	0.9717	0.63643	6.9798	1.12424	0.97058	0.63539	6.98	-0.0029459	0.00112116	0.0010463
6.9806	1.12831	0.97979	0.64377	6.9806	1.131	0.97837	0.64275	6.9806	-0.00268984	0.00142306	0.00101757
6.9814	1.13504	0.98884	0.64975	6.9814	1.13781	0.98622	0.65022	6.9814	-0.00277424	0.00261706	-0.000473261
6.9821	1.14028	0.996	0.65711	6.9821	1.14381	0.99316	0.65683	6.9821	-0.00352669	0.00284296	0.000277877
6.9829	1.1482	1.00366	0.66438	6.9829	1.15071	1.00116	0.66449	6.9829	-0.00251293	0.00249779	-0.000112534
6.9836	1.15526	1.0109	0.6712	6.9836	1.15679	1.00822	0.67127	6.9836	-0.00153208	0.0026778	-7.63e-05
6.9844	1.16252	1.01964	0.67801	6.9844	1.16378	1.01635	0.67912	6.9844	-0.00125742	0.00329173	-0.00110805
6.9851	1.16893	1.02693	0.68407	6.9851	1.16994	1.02353	0.68607	6.9851	-0.00101137	0.00340044	-0.00200784
6.9859	1.17642	1.03435	0.69317	6.9859	1.17703	1.03182	0.69412	6.9859	-0.000607491	0.00253201	-0.000957251
6.9866	1.18272	1.04141	0.69966	6.9866	1.18327	1.03913	0.70125	6.9866	-0.000547886	0.00228047	-0.00159907
6.9874	1.18854	1.05046	0.70884	6.9874	1.19045	1.04756	0.70951	6.9874	-0.00191021	0.00289834	-0.000665903
6.9882	1.2	1.05887	0.71776	6.9882	1.19768	1.05607	0.71788	6.9882	-0.00250387	0.00279999	-0.000115395
6.9889	1.2025	1.06537	0.72511	6.9889	1.20405	1.06358	0.72529	6.9889	-0.00154114	0.0017966	-0.000177622
6.9897	1.20967	1.0745	0.73388	6.9897	1.21137	1.07223	0.73387	6.9897	-0.00169897	0.00226271	1.1e-05
6.99	1.21604	1.08277	0.7413	6.9904	1.21782	1.07988	0.74147	6.9904	-0.00178814	0.00289631	-0.000168681
6.9912	1.22234	1.09083	0.75169	6.9912	1.22525	1.08869	0.75028	6.9912	-0.00291157	0.00214219	0.00141048
6.9919	1.22834	1.09957	0.75862	6.9919	1.23179	1.09647	0.758	6.9919	-0.00345373	0.00310111	0.000547767
6.9927	1.23546	1.10953	0.76773	6.9927	1.23931	1.10544	0.76711	6.9927	-0.00385427	0.00408912	0.000622153
6.9935	1.24316	1.11882	0.7765	6.9935	1.24689	1.1145	0.77626	6.9935	-0.00373507	0.00432014	0.0002352
6.9942	1.25029	1.1265	0.78338	6.9942	1.25357	1.1225	0.78438	6.9942	-0.00327873	0.00399816	-0.000995874
6.995	1.2585	1.13557	0.79193	6.995	1.26125	1.13171	0.794	6.995	-0.00274086	0.00385666	-0.00182998
6.9957	1.26426	1.14498	0.80053	6.9957	1.26801	1.13985	0.80209	6.9957	-0.00375509	0.00513113	-0.00155354
6.9965	1.27158	1.15453	0.81061	6.9965	1.27579	1.14924	0.81173	6.9965	-0.0042119	0.00528848	-0.00111473
6.9972	1.27935	1.16363	0.81792	6.9972	1.28265	1.15753	0.82027	6.9972	-0.00329733	0.00610733	-0.0023464
6.998	1.28879	1.17265	0.82615	6.998	1.29054	1.16708	0.83016	6.998	-0.00175238	0.0055697	-0.00401306
6.9987	1.29713	1.17998	0.83583	6.9987	1.29749	1.17552	0.83893	6.9987	-0.000358105	0.00446665	-0.00309658
6.9995	1.30471	1.18886	0.84667	6.9995	1.30548	1.18524	0.84907	6.9995	-0.000773907	0.0036217	-0.00239658
7.0003	1.31282	1.19853	0.85687	7.0003	1.31353	1.19506	0.85937	7.0003	-0.00070858	0.00347102	-0.00249135
7.001	1.3205	1.20607	0.86578	7.001	1.32063	1.20373	0.86849	7.001	-0.000129223	0.00233626	-0.00271249
7.0018	1.32862	1.2161	0.87741	7.0018	1.32879	1.21374	0.87905	7.0018	-0.000171661	0.00236344	-0.00164831
7.0025	1.33545	1.22577	0.88601	7.0025	1.33598	1.22256	0.88842	7.0025	-0.000532627	0.0032028	-0.00240564
7.0033	1.34368	1.23666	0.89653	7.0033	1.34425	1.23275	0.89927	7.0033	-0.000576496	0.00391412	-0.00273299
7.004	1.35104	1.24676	0.90482	7.004	1.35154	1.24174	0.90888	7.004	-0.000496387	0.00502205	-0.00406039
7.0048	1.35964	1.25708	0.91513	7.0048	1.35992	1.2521	0.92001	7.0048	-0.000282764	0.00497913	-0.00488496
7.0056	1.36879	1.26695	0.92722	7.0056	1.36837	1.26257	0.93131	7.01	0.000421047	0.00437593	-0.0040884
7.0063	1.37631	1.27561	0.93738	7.0063	1.37581	1.27181	0.94132	7.0063	0.000505924	0.00379801	-0.00393558
7.0071	1.38529	1.28592	0.94894	7.0071	1.38437	1.28247	0.95291	7.0071	0.000919819	0.00344014	-0.0039767
7.0078	1.39273	1.29297	0.96127	7.0078	1.39191	1.29189	0.9632	7.0078	0.00082159	0.00107765	-0.00192511
7.0086	1.40077	1.30298	0.97411	7.0086	1.40059	1.30275	0.97511	7.0086	0.000181198	0.00023222	-0.000995159
7.0093	1.40763	1.31373	0.98468	7.0093	1.40824	1.31233	0.98567	7.0093	-0.000610828	0.00140047	-0.000981212
7.0101	1.41851	1.3235	0.99619	7.0101	1.41703	1.32338	0.99789	7.0101	0.00148439	0.000113487	-0.0016973
7.0108	1.4271	1.33279	1.00719	7.0108	1.42478	1.33314	1.00873	7.0108	0.00232267	-0.00035584	-0.00154364
7.0116	1.43562	1.34464	1.01919	7.0116	1.4337	1.34441	1.0213	7.0116	0.00192547	0.000235081	-0.00210571
7.0124	1.44374	1.35675	1.03267	7.0124	1.44268	1.35578	1.03404	7.0124	0.00105858	0.00097084	-0.00137317
7.0131	1.45039	1.36699	1.04444	7.0131	1.4506	1.36582	1.04534	7.0131	-0.000208855	0.00117135	-0.00090754
7.0139	1.45882	1.37801	1.05877	7.0139	1.4597	1.3774	1.05843	7.0139	-0.000879288	0.00061357	0.000339389
7.0146	1.46664	1.38713	1.07164	7.0146	1.46772	1.38762	1.07004	7.0146	-0.0010829	-0.000494123	0.00159895
7.0154	1.47568	1.39853	1.08594	7.0154	1.47695	1.39942	1.08349	7.0154	-0.00127745	-0.000892162	0.00245619
7.0161	1.48325	1.40979	1.09798	7.0161	1.48509	1.40984	1.09542	7.02	-0.00184059	-4.96e-05	0.00256753
7.0169	1.49365	1.42068	1.11183	7.0169	1.49445	1.42186	1.10924	7.0169	-0.000801086	-0.00117445	0.00258708
7.0177	1.50354	1.43173	1.12581	7.0177	1.50388	1.43399	1.12326	7.0177	-0.00033474	-0.00226569	0.00254905
7.0184	1.51138	1.44269	1.13863	7.0184	1.51218	1.44471	1.1357	7.0184	-0.000807285	-0.00202096	0.00292599
7.0192	1.52136	1.45615	1.15212	7.0192	1.52174	1.45707	1.1501	7.0192	-0.000376225	-0.000915647	0.00201905
7.0199	1.52956	1.46669	1.16411	7.0199	1.53016	1.46799	1.16288	7.0199	-0.000596523	-0.00129294	0.00122893
7.0207	1.53981	1.47973	1.17781	7.0207	1.53985	1.48058	1.1777	7.0207	-3.96e-05	-0.000849247	0.000116944
7.0214	1.54723	1.49152	1.19183	7.0214	1.54839	1.49171	1.19083	7.0214	-0.00116396	-0.000182509	0.000993967
7.0222	1.55649	1.50521	1.20782	7.0222	1.55822	1.50454	1.20606	7.0222	-0.00172853	0.000668764	0.00176203
7.0229	1.56563	1.51574	1.22077	7.0229	1.56688	1.51587	1.21956	7.0229	-0.00124454	-0.000125885	0.00120914
7.0237	1.57659	1.52729	1.23702	7.0237	1.57684	1.52894	1.23521	7.0237	-0.00025034	-0.00165951	0.00180709
7.0245	1.58669	1.53906	1.25414	7.0245	1.58688	1.54214	1.25109	7.0245	-0.000188351	-0.00308323	0.0030477
7.0252	1.59577	1.55015	1.26815	7.0252	1.59572	1.5538	1.26518	7.0252	5.01e-05	-0.00365901	0.0029695
7.026	1.60511	1.56253	1.28571	7.026	1.6059	1.56726	1.28151	7.026	-0.00079155	-0.00472546	0.00420547
7.0267	1.6129	1.57428	1.30073	7.0267	1.61487	1.57914	1.296	7.0267	-0.00196648	-0.00486445	0.00473034
7.0275	1.62198	1.58846	1.31767	7.0275	1.62519	1.59285	1.31279	7.0275	-0.00320578	-0.00438917	0.00487971
7.0282	1.63123	1.60162	1.33125	7.0282	1.63428	1.60496	1.32769	7.0282	-0.00304651	-0.00334549	0.00356376
7.029	1.64201	1.61543	1.34815	7.029	1.64474	1.61892	1.34495	7.029	-0.00272703	-0.00349391	0.00320446
7.0298	1.65255	1.63017	1.36516	7.0298	1.65528	1.63304	1.36248	7.0298	-0.0027318	-0.00286281	0.00268471
7.0305	1.66226	1.64341	1.37953	7.0305	1.66457	1.6455	1.37803	7.0305	-0.00231695	-0.00208569	0.00150645
7.0313	1.67365	1.65792	1.39627	7.0313	1.67527	1.65988	1.39606	7.0313	-0.00161934	-0.00196362	0.000216842
7.032	1.68394	1.67095	1.41215	7.032	1.68469	1.67258	1.41206	7.032	-0.000741482	-0.00163114	9.16e-05
7.0328	1.69537	1.686	1.43037	7.0328	1.69553	1.68724	1.4306	7.0328	-0.000163078	-0.00124013	-0.000228524
7.0335	1.70568	1.69825	1.44622	7.0335	1.70508	1.70019	1.44706	7.0335	0.000597	-0.00193727	-0.000834227
7.0343	1.71754	1.71352	1.46472	7.0343	1.71607	1.71511	1.46613	7.0343	0.00146627	-0.00159574	-0.00140142
7.035	1.72749	1.72629	1.48235	7.035	1.72576	1.72831	1.48306	7.035	0.00172615	-0.00201643	-0.000710487
7.0358	1.73834	1.7406	1.50296	7.0358	1.73691	1.74353	1.50269	7.0358	0.00143051	-0.00293303	0.000270247
7.0366	1.74916	1.75641	1.52313	7.0366	1.74815	1.75891	1.52262	7.0366	0.00101566	-0.00250506	0.00051105
7.0373	1.75807	1.77115	1.54176	7.0373	1.75805	1.7725	1.5403	7.0373	1.81e-05	-0.00135267	0.00145447
7.0381	1.76958	1.78717	1.56253	7.0381	1.76944	1.78817	1.5608	7.0381	0.000144005	-0.000996113	0.00172925
7.0388	1.78099	1.79991	1.57951	7.0388	1.77948	1.80201	1.579	7.0388	0.001513	-0.00210392	0.000510812
7.0396	1.79357	1.81627	1.60005	7.0396	1.79103	1.81799	1.60011	7.04	0.0025363	-0.00172579	-5.83e-05
7.0403	1.80186	1.83125	1.61924	7.0403	1.80122	1.83211	1.61884	7.0403	0.000640392	-0.000855923	0.000396848
7.0411	1.8134	1.84714	1.64128	7.0411	1.81294	1.8484	1.64057	7.0411	0.000460625	-0.00126112	0.000714064
7.0419	1.8262	1.86368	1.66284	7.0419	1.82475	1.86486	1.66263	7.0419	0.00145245	-0.00118208	0.000209808
7.0426	1.83715	1.87821	1.68217	7.0426	1.83515	1.8794	1.68221	7.0426	0.00199795	-0.00119054	-4.45e-05
7.0434	1.84952	1.89434	1.7045	7.0434	1.84713	1.89617	1.70491	7.0434	0.00239134	-0.00182259	-0.00041306
7.0441	1.85979	1.90779	1.72704	7.0441	1.85768	1.91099	1.72507	7.0441	0.0021081	-0.00319898	0.00196874
7.0449	1.87361	1.92494	1.74848	7.0449	1.86983	1.92809	1.74845	7.0449	0.00377655	-0.00315726	2.75e-05
7.0456	1.88333	1.94129	1.76885	7.0456	1.88054	1.94321	1.76921	7.0456	0.0027895	-0.00191057	-0.00035727
7.0464	1.89642	1.95982	1.79161	7.0464	1.89286	1.96065	1.79328	7.0464	0.00356245	-0.00082159	-0.00167048
7.0471	1.90633	1.97532	1.81305	7.0471	1.90372	1.97605	1.81465	7.0471	0.00261402	-0.000732183	-0.00159574
7.0479	1.92	1.99091	1.83812	7.0479	1.91622	1.99384	1.83944	7.0479	0.00377607	-0.0029273	-0.00132406
7.0487	1.93323	2.00755	1.86449	7.0487	1.92881	2.01179	1.86	7.0487	0.00441456	-0.00423884	-0.000113487
7.0494	1.94361	2.02341	1.88673	7.0494	1.93991	2.02767	1.88696	7.0494	0.00369501	-0.00425816	-0.000233293
7.0502	1.95691	2.04178	1.91227	7.0502	1.95269	2.04599	1.9129	7.0502	0.00422382	-0.0042088	-0.000626922
7.0509	1.96695	2.0597	1.93499	7.0509	1.96395	2.06217	1.94	7.0509	0.00300217	-0.00247526	-0.000937104
7.0517	1.97954	2.07839	1.96184	7.0517	1.97691	2.08086	1.96264	7.0517	0.00262976	-0.00246644	-0.00079298
7.0524	1.98938	2.09544	1.98587	7.0524	1.98833	2.09736	1.98636	7.0524	0.00105047	-0.00191903	-0.000486016
7.0532	2.00369	2.1152	2.01134	7.0532	2.00147	2.1164	2.01386	7.0532	0.00221825	-0.00120234	-0.00251961
7.054	2.01833	2.1341	2.03872	7.054	2.01472	2.13565	2.04181	7.054	0.00360394	-0.00155187	-0.00309825
7.0547	2.02868	2.15206	2.06329	7.0547	2.0264	2.15266	2.06664	7.0547	0.00227594	-0.000600338	-0.00335383
7.0555	2.0427	2.17177	2.09118	7.0555	2.03984	2.1723	2.09545	7.0555	0.00285149	-0.000529289	-0.00426316
7.0562	2.05446	2.18958	2.11723	7.0562	2.05169	2.18965	2.12102	7.0562	0.00277328	-6.91e-05	-0.00379229
7.057	2.06741	2.2103	2.1471	7.057	2.06533	2.20967	2.15071	7.057	0.00207758	0.000628233	-0.00360131
7.0577	2.07886	2.22615	2.17477	7.0577	2.07735	2.22736	2.17706	7.0577	0.00151157	-0.00121307	-0.00229764
7.0585	2.09389	2.24641	2.2045	7.0585	2.09117	2.24778	2.20763	7.0585	0.00272036	-0.00136876	-0.00313044
7.0592	2.107	2.26376	2.23247	7.0592	2.10337	2.26582	2.2348	7.0592	0.00363207	-0.00206041	-0.00232458
7.06	2.12053	2.28574	2.26259	7.06	2.1174	2.28665	2.26632	7.06	0.00312281	-0.000914574	-0.00372696
7.0608	2.1349	2.30723	2.29431	7.0608	2.13155	2.30771	2.29835	7.0608	0.00334549	-0.000478506	-0.00404191
[truncated: 8 more rows]

[truncated: 3 more sheets: Fig S6b I269F Sed_eq, Fig S6c I269F C(S), Fig S7 Western]
